# Supplementary material for: NIN-like protein 8 is a master regulator of nitrate-promoted seed germination in Arabidopsis
Source: Nat Commun. 2016 Oct 12;7:13179. doi: 10.1038/ncomms13179 (PMC5064020; doi:10.1038/ncomms13179)
Supplement: Supplementary Data 1 — RNA-seq expression data for Col-0 and nlp8-2 seeds imbibed for 6-h in the presence of 1 mM KCl or KNO3. [file ncomms13179-s2.xls]

## Sheet: Data 1A
Dataset S1. RNA-seq expression data for Col-0 and nlp8-2 seeds imbibed for 6-h in the presence of 1 mM KCl or KNO3.
Log2(rpkm) valus are shown. Line J and K, TRUE indicates a significant difference in expressions between KCl and KNO3 samples (p<0.001). Procedures fo data analysis is described in SI Appendix, Materials and Methods.
gene	Col-0 #2 KCl	nlp8-2 #2 KCl	Col-0 #3 KCl	nlp8-2 #3 KCl	Col-0 #2 KNO3	nlp8-2 #2 KNO3	Col-0 #3 KNO3	nlp8-2 #3 KNO3	Col0KNO3vsKCl	nlp8KNO3vsKCl
AT5G20010.1	8.01	1.48	8.48	1.74	8.39	2.07	8.43	1.96	--	--
AT2G43500.1	6.23	0.24	5.74	0	5.64	0.04	5.95	0.4	--	--
AT1G77760.1	6.69	2.74	6.3	2.55	7.55	3.31	7.87	2.97	--	--
AT5G65310.1	4.27	0.75	5.11	0.68	5.1	1.56	5.44	1.23	--	TRUE
AT1G22500.1	5.9	2.47	5.29	2.16	5.73	2.82	5.92	2.29	--	--
AT2G15620.1	8.01	4.58	6.98	4.03	9.06	5.47	8.92	5.24	--	--
AT2G27510.1	10.16	7.09	9.09	6.72	10.3	7.56	10.25	7.17	--	--
AT2G29090.1	6.18	3.25	6.03	2.86	7.63	3.58	7.68	3.11	TRUE	--
AT1G53480.1	4.68	1.75	4.95	1.78	4.49	2.33	4.7	1.57	--	--
AT2G16060.1	6.57	3.73	5.63	3.34	6.91	4.57	6.36	4.32	--	TRUE
AT2G41750.1	3.92	1.36	4.61	1.92	4.28	1.03	4.42	1.13	--	--
AT1G30510.2	3.8	1.24	3.86	0.69	4.95	1.72	5.33	2	--	TRUE
AT2G40610.1	3.8	1.4	4.42	1.08	3.94	1.4	4.53	1.23	--	--
AT3G45310.1	4.37	2.01	2.8	1.91	3.65	1.81	3.74	1.26	--	--
AT3G60750.1	7.63	5.3	7.1	5.29	8	5.59	7.98	5.65	--	TRUE
AT4G36670.1	5.61	3.31	5.28	2.79	5.01	3.29	5.08	2.75	--	--
AT3G23830.1	3.74	1.48	1.51	1.62	3.12	2.7	2.59	2.55	--	TRUE
AT4G11140.1	4.68	2.49	4.9	2.04	3.92	1.83	5.04	2.19	--	--
AT2G40205.1	4.33	2.18	2.55	1.49	1.73	2.67	1.1	2.68	TRUE	--
AT5G59340.1	3.98	1.84	3.96	2.64	5.19	2.49	5.02	2.23	TRUE	--
AT1G70410.2	3.71	1.57	2.87	2.13	4.59	1.82	4.56	1.72	--	--
AT2G39980.1	6.89	4.81	7.34	4.49	7.21	4.74	7.26	4.45	--	--
AT2G38310.1	2.46	0.45	3.34	0.75	2.46	0.74	3.29	0.26	--	--
AT4G10250.1	5.04	3.06	3.65	1.87	3.91	2.43	3.43	2.94	--	--
AT4G26970.1	5.69	3.73	5.48	3.26	5.83	3.79	6.25	3.66	--	--
AT3G06895.1	5.04	3.12	1.78	2.88	3.44	2.94	2.15	3.78	--	--
AT4G30190.2	5.2	3.29	4.78	2.68	4.89	3.17	5.53	2.62	--	--
AT1G26762.1	2.44	0.53	0	0	0.52	0.49	0.52	0.37	--	--
AT5G62720.1	3.82	1.94	3.5	1.81	4.62	2.38	4.58	2.13	TRUE	--
AT3G43110.1	3.29	1.46	2.92	0.99	3.4	1.2	2.91	1.58	--	--
ATCG00700.1	1.83	0	0	1.05	0	1.53	0.75	1.25	--	--
AT5G53260.1	6	4.18	5.75	3.84	6.29	4.75	6.37	4.34	TRUE	TRUE
AT1G23310.1	5.2	3.39	4.56	3.03	5.04	3.5	5.41	3.08	--	--
AT5G65140.1	4.73	2.93	4.03	3.13	5.71	3.4	5.99	3.58	--	TRUE
AT2G38210.1	4.6	2.8	2.06	2.18	2.56	3.35	1.85	1.59	--	--
AT5G07200.1	3.16	1.38	3.49	0.46	2.4	1.21	3.46	0.92	--	--
ATCG00020.1	5.38	3.66	2.4	4.6	4.38	3.48	3.55	5.04	--	--
AT3G50310.1	2.61	0.99	2.86	1.33	1.86	1.25	2.83	1	--	--
AT3G24240.1	1.92	0.33	1.07	0	1.71	0.2	1.48	0.17	--	--
AT1G41875.1	1.83	0.26	0	0	0	0	0	0.33	TRUE	--
AT3G08030.1	3.69	2.12	3.21	2.17	2.86	2.16	3.25	2.09	TRUE	--
AT3G29370.1	1.56	0	1.16	0.95	1.13	0.49	1.46	0.84	--	--
AT2G43580.1	6.86	5.31	7.54	5.54	7.29	5.45	7.54	5.44	--	--
AT5G60670.1	4.14	2.6	1.33	1.71	2.51	2.6	3	2	--	--
AT1G04410.1	8.67	7.14	7.69	6.43	8.24	7.36	8.09	6.91	--	--
AT4G25200.1	9.46	7.94	9.17	7.92	9.06	7.87	8.88	7.96	--	--
AT4G27950.1	2.78	1.27	1.7	2.03	3.11	1.54	3.47	1.35	--	--
AT1G32928.1	2.68	1.18	2.45	1.42	2.29	1.1	0.77	2.19	--	--
AT4G14890.1	4.49	2.99	5.23	3.39	4.5	3.03	4.63	2.98	--	--
AT1G11300.1	2.48	1.01	2.2	0.57	2.09	1.12	2.47	0.83	--	--
AT4G15380.1	5.62	4.16	5.57	3.8	5.32	4.27	5.66	3.65	--	--
AT1G52827.1	1.46	0	0	0.96	0.68	0.88	1.13	0.49	--	--
AT5G10120.1	7.28	5.83	6.74	5.36	6.36	5.81	6.63	5.51	--	--
AT1G35560.1	1.93	0.49	1.51	0	3.15	0.86	3.6	0.5	TRUE	--
AT1G27980.1	4.93	3.49	3.76	3.25	4.99	3.69	5.03	3.43	--	--
AT1G31835.1	3.5	2.07	4.37	2.02	3.88	1.74	3.52	2.96	--	--
AT4G15390.1	6.93	5.5	6.48	5.19	6.39	5.46	6.61	5	--	--
AT5G12860.1	5.51	4.08	4.2	3.87	5.45	4.26	5.38	4.19	--	--
AT3G17170.1	3.67	2.25	3.79	2.29	3.38	2.26	3.62	2.45	--	--
AT4G12880.1	2.23	0.81	2.19	1	2.07	1.3	2.32	1.19	--	--
AT5G24490.1	4.64	3.22	3.43	2.07	3.76	3.45	3.95	2.96	--	--
AT4G23750.1	3.66	2.27	4.22	2.24	3.41	2.37	3.91	2.51	--	--
AT5G41670.1	4.77	3.38	4.22	2.9	5.37	3.56	5.18	3.62	--	--
AT1G66590.2	1.86	0.49	0	0	0	0.57	0.34	1.8	TRUE	--
AT1G80640.1	4.08	2.72	3.21	2.35	3.77	2.4	3.79	2.07	--	--
AT1G32920.1	4.93	3.57	3.79	4.37	5.79	4.06	5.32	4.58	--	--
AT1G68670.1	2.9	1.56	1.65	2.16	3.82	2.1	3.45	2.23	--	--
AT3G22104.1	2.12	0.79	1.32	0.46	1.01	0.71	1.59	0.21	--	--
AT1G16916.1	2.85	1.52	0	0	0.94	2.13	0	0.94	--	--
AT3G24420.1	1.86	0.53	0	0	1.07	0.38	0.91	0.2	--	--
AT5G09970.1	5.66	4.34	5.54	4.38	5.25	4.33	5.42	4.57	TRUE	--
AT4G40042.1	3.47	2.15	1.23	1.59	1.83	2.48	2.27	2.15	--	--
AT2G36970.1	4.51	3.19	4.73	3.36	4.61	3.59	4.82	3.29	--	--
AT1G54690.1	3.6	2.28	1.47	0.99	2.13	2.2	2.19	2.26	--	--
AT1G25422.1	7.55	6.23	7.5	6.39	8.67	6.24	8.48	6.02	--	--
AT4G25630.1	5.66	4.35	4.99	3.62	5.11	4.3	5.13	4.2	--	--
AT1G21000.1	9.44	8.13	7.86	7.7	8.81	8.13	8.7	7.95	--	--
AT5G67510.1	5.48	4.19	4.83	4.07	5.13	4.25	5.2	4.2	--	--
AT1G64190.1	3.63	2.34	3.04	2.2	4.41	2.65	3.91	2.8	--	TRUE
AT3G45320.1	1.73	0.45	0	0	0	0.12	0	0	--	--
AT1G76500.1	3.63	2.35	4.7	1.93	3.59	2.69	4.24	1.87	--	--
AT1G57660.1	5.03	3.76	2.02	3.85	3.62	4.16	2.8	3.55	--	--
ATCG00470.1	1.7	0.43	0	1.65	0.93	1.1	0	1.14	TRUE	--
AT4G18650.1	8.46	7.2	7.99	6.51	8.88	7.4	8.54	6.96	--	--
AT5G41600.1	2.22	0.96	0.98	0.94	0.95	1.3	1.83	1.48	--	--
AT4G35770.1	5.21	3.95	5.38	4.37	5.98	4.2	5.83	4.13	TRUE	--
AT5G44360.1	3.94	2.69	3.63	1.72	3.47	2.62	3.29	1.99	TRUE	--
AT1G66060.1	1.91	0.66	0	0.38	2.09	1.44	1.43	0.59	--	--
AT3G60530.1	2.93	1.69	4.02	1.75	3.57	2.1	3.63	2.03	--	--
AT2G38230.1	7.62	6.39	7.22	6.19	7.53	6.46	7.34	6.28	--	--
AT2G46690.1	3.82	2.59	3.21	3.97	4.31	3.37	4.77	3.05	TRUE	--
AT2G30130.1	2.84	1.61	3.34	0.57	2.75	1.92	2.57	0.7	--	--
AT5G52780.1	3.28	2.06	3.32	1.56	3.17	1.89	3.33	1.81	--	--
AT5G09445.1	2.19	0.97	0	1.47	3.03	1.36	2	1.91	--	--
AT1G70790.2	4.35	3.13	3.72	3.27	4.78	3.43	4.96	3.08	--	--
AT1G63940.2	4.72	3.5	4.03	3.5	5.1	3.65	5	3.48	--	--
AT1G15840.1	6.37	5.17	8.74	5.3	7.71	5.1	7.92	5.06	--	--
AT5G05965.1	1.75	0.55	0	1.65	1.72	1.68	1.09	1.78	--	--
AT1G28360.1	7.25	6.06	8.78	5.88	7.82	6.27	8.04	5.88	--	--
AT4G27654.1	1.19	0	0	0	0.53	1.15	0	0.67	--	--
AT2G39415.1	2.97	1.78	1.63	0	2.71	1.57	2.39	2.01	--	--
AT1G31200.1	1.41	0.23	1.92	1.2	1	0.82	1.65	1	--	--
AT1G04635.1	2.73	1.55	0.87	0.7	0.84	2.25	1.36	2.02	--	TRUE
AT5G60548.1	2.65	1.47	0	2.21	2.16	2.07	3.5	2.28	--	--
AT3G60380.1	3.14	1.97	3.11	1.74	2.99	1.81	3.35	1.77	--	--
AT4G18440.1	3.29	2.12	2.39	2.23	2.75	2.47	3.07	2	--	--
AT4G04830.1	5.71	4.55	5.03	4.79	6.04	4.87	5.61	4.57	--	--
AT2G09990.1	5.96	4.8	2.62	4.17	4.17	4.62	3.87	4.32	--	--
AT2G37190.1	6.83	5.68	6.47	5.46	6.43	5.41	6.63	5.27	--	TRUE
AT2G41550.1	4.75	3.6	4.81	3.78	4.86	3.59	4.9	3.5	--	--
AT4G30470.1	3.77	2.62	3.61	2.94	3.88	3.51	4.44	2.68	--	--
AT4G36380.1	3.63	2.48	2.86	2.64	3.64	2.66	3.71	2.66	--	--
AT2G26975.1	3.49	2.35	3.89	2.63	3.63	3.43	3.71	3.37	--	TRUE
AT1G69750.1	2.94	1.8	0	0.56	0.69	1.76	1.77	0.86	--	--
AT3G57520.1	8.62	7.48	8.13	7.54	8.91	7.61	9.08	7.78	--	--
AT3G45443.1	1.34	0.21	0	0.97	0.39	1.43	0	1.02	--	--
AT5G44460.1	1.64	0.51	0	0	1	0.21	1.72	0.29	--	--
AT2G29340.1	5.66	4.53	4.83	4.29	5.1	4.63	4.93	4.64	--	--
AT1G22140.1	4.96	3.83	0	2.29	2.11	3.88	2.23	3.52	--	--
AT1G04360.1	2.72	1.59	1.73	1.63	2.84	1.87	2.83	1.68	--	--
AT2G30410.1	3.61	2.48	0	3.34	1.97	2.95	2.38	3.13	--	--
AT3G28918.1	2.44	1.31	0	1.34	0.98	3.18	1.55	2.29	--	--
AT4G14870.1	3.84	2.72	4.28	3.25	3.34	3.33	3.84	2.58	--	--
AT3G15357.1	4.99	3.87	5.4	4.12	5.34	4.32	5.44	3.79	TRUE	--
AT3G11591.1	3.77	2.65	1.57	2.44	4.05	3.1	3.55	2.93	--	--
AT4G38160.3	2.42	1.3	1.87	1.09	1.46	1.26	0.96	1.37	TRUE	--
AT4G24150.1	6.98	5.87	6.91	5.89	7	5.91	7.07	5.9	--	--
AT2G20180.2	5.29	4.18	5.87	3.52	5.84	4.42	6.09	4.03	--	--
AT5G49300.1	3.78	2.67	2.2	2.6	3.02	2.4	3.41	2.29	--	--
AT3G13674.1	1.68	0.57	1.86	0.99	1.36	0.79	1.52	1.53	--	--
AT3G06630.1	3.5	2.39	2.77	2.11	2.5	2.49	3.31	2.19	--	--
AT1G47820.1	3.75	2.64	3.14	3.05	2.72	3	2.32	3.01	TRUE	--
AT5G13170.1	1.81	0.7	2.01	1.09	1.75	0.85	1.4	0.92	--	--
ATMG00600.1	2.01	0.9	3.01	0.53	1.7	1.36	1.69	1.53	--	--
AT2G26500.2	1.42	0.31	0	0.46	0	0.73	0.56	0.56	--	--
AT1G74500.1	1.51	0.41	0	0	0.4	0	0.4	1.05	--	--
AT2G38480.1	1.75	0.65	0	0.58	0	1.22	1.08	0.97	--	--
AT4G19940.1	1.1	0	0	0	0	0.22	0	0	--	--
AT3G14420.1	2.19	1.09	0.43	0.6	0.99	1.33	1.91	0.77	--	--
AT1G32990.1	3.49	2.4	1.94	2.55	3.37	3.05	3.6	2.58	--	--
AT5G08150.1	2.58	1.49	2.16	0.72	1.17	1.54	2.41	1.49	--	--
AT2G27380.1	13.87	12.78	15.65	13.2	14.68	12.83	14.85	12.84	--	--
AT1G03230.1	6.58	5.49	7.34	6	7.62	5.66	7.59	5.85	--	--
AT5G49020.1	2.65	1.56	2.64	0.99	2.22	1.62	2.34	1.2	--	--
AT2G37390.1	1.17	0.08	1.97	0.45	0.76	0.28	1.82	0	--	--
AT3G16560.1	2.94	1.86	2.27	1.59	2.43	1.38	2.5	1.7	--	--
AT5G01881.1	2.58	1.5	0	2.49	2.32	1.69	1.97	1.88	--	--
AT3G26300.1	3.55	2.47	3.6	2.1	3.14	2.52	3.05	2.08	TRUE	--
AT1G69870.1	6.45	5.38	6.46	5.37	6.46	5.45	6.93	5.38	--	--
AT4G21120.1	6.27	5.2	5.11	5.01	5.05	5.15	5.12	5.24	--	--
AT3G14415.2	5.43	4.36	5.38	3.74	5.35	4.47	5.45	4	--	--
AT3G18130.1	4.03	2.97	2.03	2.29	3.2	3.03	3.1	2.41	--	--
AT3G16870.1	3.36	2.3	1.87	1.99	2.06	2.54	2.25	2.52	--	--
AT1G59960.1	1.52	0.46	0	0.37	1.14	0.38	1.35	0.52	--	--
AT5G20950.1	4.3	3.24	4.17	2.91	3.92	3.4	4.33	3.1	--	--
AT4G04040.1	2.97	1.91	2.55	1.87	2.22	2.35	2.8	2.07	TRUE	--
AT5G57685.1	1.55	0.5	1.43	0	1.01	0	1	0	--	--
AT2G40380.1	4.58	3.53	4.51	3.48	4.64	3.37	4.72	3.24	--	--
AT4G37590.1	3.32	2.27	2.16	2.56	2.64	2.21	2.76	2.43	--	--
AT5G53160.2	2.72	1.67	0	1.91	1.46	2.01	1.08	1.99	--	--
AT5G58370.2	2.72	1.67	2.62	1.65	2.4	2.12	2.16	1.95	TRUE	--
AT1G72645.1	3.55	2.5	0	2.43	3.61	3.08	2.64	2.73	--	--
AT5G53905.1	2.4	1.35	1.32	2.03	2.3	1.72	0.61	1.54	--	--
AT1G72090.1	3.59	2.55	3.06	1.84	2.51	2.7	3.1	2.38	--	--
AT5G53740.1	3.53	2.49	3.06	2.49	4.13	2.4	2.75	2.63	--	--
AT3G43980.1	4.53	3.49	0	2.93	2.53	3.85	2.52	3.4	--	--
AT2G45590.1	3.07	2.03	2.58	1.77	2.71	1.9	2.48	1.64	--	--
AT2G22426.1	1.04	0	0	0.74	0	0	0.88	0.36	--	--
AT2G15790.1	3.32	2.28	2.64	2.26	2.14	2.25	2.63	1.76	--	--
AT4G25890.1	2.97	1.93	1.63	1.36	2.53	2.61	2.58	1.59	--	--
AT4G18670.1	2.45	1.42	2.65	1.03	2.51	1.25	2.46	1.01	--	--
AT5G62690.1	4.45	3.42	4.65	2.8	4.23	3.35	4.57	3.17	--	--
AT3G03450.1	4.08	3.05	3.32	2.78	3.82	3.16	3.74	3.04	--	--
AT4G36810.1	1.99	0.96	1.24	1.72	1.39	1.32	1.7	1.1	--	--
AT2G27080.1	4.45	3.43	4.31	3.75	4.27	3.38	4.65	3.33	--	--
AT2G47000.1	4.38	3.36	4	3.06	4.59	3.36	4.69	3.18	--	--
AT1G50400.1	3.6	2.58	2.09	2.51	2.85	2.87	2.93	2.63	--	--
AT4G18692.1	1.02	0	0	1.2	0	0.47	0	1.07	--	--
AT3G18370.1	4.69	3.68	4.72	3.61	4.47	3.77	4.6	3.76	--	--
AT5G18362.1	2.24	1.23	0.76	0.33	0.22	0.99	0.86	0.63	--	--
AT5G65880.1	3.15	2.14	2.32	2.25	2.27	2.38	1.75	1.95	--	--
AT1G74720.1	3.88	2.87	3.65	2.78	3.61	2.97	3.62	2.82	TRUE	--
AT1G68500.1	5.2	4.19	4.8	4.26	5.77	4.23	5.43	3.77	TRUE	--
AT1G78290.2	2.26	1.25	0.79	0.75	1.67	0.82	1.36	0.95	--	--
AT3G56360.1	5.41	4.41	5.39	4.62	5.73	4.36	5.5	4.46	--	--
AT5G09800.1	3.82	2.82	4.11	2.9	3.95	2.89	4.27	2.38	--	--
AT4G14358.1	1.43	0.43	0	1.38	0.43	0.56	0	0.94	--	--
AT2G20515.1	1.14	0.14	1.39	1.9	1.35	0.62	1.54	1.62	--	--
AT3G50660.1	1.16	0.16	0	0.8	0.67	0.77	1.07	0.56	--	--
AT3G60980.1	3.28	2.29	3.11	2.15	3.15	2.82	3.47	2.61	--	TRUE
AT1G76440.1	2.24	1.25	2.17	1.98	1.98	1.64	1.52	1.08	--	--
AT3G48600.2	1.54	0.55	0	1.16	0.61	0.63	0.61	0.84	--	--
AT4G37180.2	5.35	4.36	4.86	4.34	5.05	4.26	4.81	4.52	--	--
AT3G50060.1	5.73	4.75	4.53	4.59	4.89	4.54	5.03	4.6	--	--
AT4G32480.1	5.5	4.52	5.12	4.32	5.54	4.62	5.5	4.86	--	TRUE
AT4G12600.2	6.91	5.93	5.28	5.55	5.83	5.83	5.65	5.59	--	--
AT1G02405.1	4.03	3.05	5.63	2.87	4.68	3.13	4.46	3.25	--	--
AT1G60000.1	2.36	1.38	1.78	0.79	2.61	1.94	2.66	1.06	--	--
AT4G19095.1	1.31	0.33	0	0	1.61	1.27	1.82	0.42	--	--
AT5G13420.1	8.67	7.69	8.18	7.59	8.69	7.82	8.72	7.71	--	--
AT2G37600.1	5.27	4.29	3.59	3.66	4.03	4.44	4.04	3.66	--	--
AT5G24990.1	4.06	3.08	5.35	3.53	4.8	3.48	5.11	3.45	--	--
AT4G09000.2	6.98	6.01	6.54	5.67	7.49	6.47	7.36	6.28	--	--
AT2G31141.1	4.86	3.89	4.53	3.21	5.05	3.92	4.65	3.66	--	--
AT1G73120.1	4.36	3.39	4.71	3.61	4.67	3.24	4.18	3.71	--	--
AT4G22120.1	2.19	1.22	1.72	1.5	1.65	1.35	1.66	1.03	TRUE	--
AT2G46995.1	0.97	0	0	1.15	0	0	0	0	--	--
AT3G28900.1	6.14	5.17	6.31	5.46	6.16	5.47	6.21	5.29	--	--
AT2G04280.1	3.72	2.75	4.14	2.6	3.09	2.58	3.88	2.34	--	--
AT2G22490.2	3.57	2.61	3.79	2.04	3.74	2.77	3.69	2.92	--	--
AT4G24230.6	2.68	1.72	2.62	1.84	2.31	1.78	2.2	1.88	--	--
AT4G19160.2	4.45	3.49	3.14	3.27	4.02	3.55	3.85	3.25	--	--
AT1G14920.1	4.41	3.45	4.25	2.88	3.98	3.4	3.97	2.73	TRUE	--
AT1G09190.1	2.66	1.7	2.91	2.38	3.38	2.02	3.18	1.7	TRUE	--
AT2G39870.1	3.21	2.25	3.29	2.72	2.69	2.29	3.25	2.08	--	--
AT5G63690.1	1.69	0.73	0	2.43	2.15	1.84	2.56	0.9	--	--
AT4G15810.1	2.29	1.33	2.15	1.61	1.9	1.23	1.89	1.38	TRUE	--
AT2G40220.1	3.78	2.83	4.54	2.37	4.84	2.68	4.86	2.67	--	--
AT4G08790.1	3.39	2.44	1.79	2.13	2.41	2.21	2.45	2.2	--	--
AT1G25141.1	1.78	0.83	0	1.27	1.48	0.56	1.1	1.25	--	--
AT1G64490.1	2.69	1.74	1.59	1.33	2.13	1.69	1.28	1.19	--	--
AT3G52960.1	8.33	7.39	9.24	7.65	8.98	7.54	8.97	7.49	--	--
AT2G41475.1	1.62	0.68	1.93	0.34	1.59	1.11	1.58	0.15	--	--
AT1G63480.1	1.83	0.89	1.63	1.36	1.7	1.21	1.69	1.35	--	--
AT3G54000.1	5.35	4.41	5.4	4.16	4.9	4.19	5.09	3.89	TRUE	TRUE
AT3G56020.1	4.23	3.3	2.55	2.69	0	2.89	0	2.28	TRUE	--
AT5G09580.1	2.47	1.54	1.83	0.97	0.94	1.75	1.61	1.77	TRUE	--
AT3G42310.1	0.93	0	0	0	0.45	0	0.45	0	--	--
AT4G14622.1	1.9	0.97	0	0	0	2.01	0	1.18	--	--
AT4G35090.1	11.02	10.09	11.18	9.95	11.06	10.13	11.2	9.93	--	--
AT3G47520.1	7.04	6.11	5.64	5.79	6.81	6.08	6.67	5.97	--	--
AT1G03730.1	3.36	2.43	2.96	2.95	2.55	2.99	2.24	2.38	TRUE	--
AT1G68460.1	2.82	1.9	1.93	1.04	1.95	2.04	2.06	1.6	--	--
AT5G11420.1	1.66	0.74	2.03	0.83	1.21	0.61	1.25	0.29	--	--
AT5G65030.1	1.03	0.11	0	0	1.69	0.27	1.75	1.06	--	--
AT2G16800.1	6	5.08	5.14	4.79	5.32	5.3	5.47	4.99	--	--
AT1G59640.2	2.98	2.06	3.06	2.36	2.76	2.65	3.04	2.28	--	--
AT4G27460.1	5.17	4.25	5.03	4.53	5.03	4.4	5.28	4.34	--	--
AT5G41980.1	2.32	1.4	2.23	1.53	1.96	1.86	2.34	1.98	--	--
AT1G22740.1	2.29	1.37	0.7	1.39	2.04	1.57	2.18	0.76	--	--
AT1G32440.1	1.86	0.94	0.91	1.22	1.48	1.46	1.55	1.46	--	TRUE
AT5G06000.1	1.84	0.92	1.15	1.05	2.35	0.86	1.89	0.98	--	--
AT4G18210.1	5.96	5.05	5.45	4.75	5.87	4.97	5.95	4.71	--	--
AT3G14452.1	2.27	1.36	0	1.15	0	1.05	0	0.6	--	--
AT3G22183.1	2.13	1.22	0	1.12	1.08	2.26	0.8	1.8	--	--
AT5G55580.1	2.05	1.14	0	1.49	1.3	1.03	1.02	1.45	--	--
AT3G15450.1	5.99	5.09	5.18	4.91	5.86	5.38	5.74	5.33	--	TRUE
AT4G37660.1	3.49	2.59	0.81	2.03	2.9	3.13	2.01	2.56	--	--
AT2G19640.2	3.87	2.97	2.26	2.63	3.12	2.94	3.44	3.06	--	--
AT5G26731.1	1.95	1.05	0	1.94	1.33	1.92	1.32	0.26	--	--
AT4G01510.1	1.64	0.74	0	0	0	0.89	0.61	0	--	--
AT2G40460.1	1.27	0.37	1.33	0.57	0.83	0.47	1.09	0.14	--	--
AT5G28646.1	1.51	0.61	0	0.3	1.55	0.97	0.91	0.48	--	--
AT1G60989.1	1.77	0.87	1.24	1.82	1.39	1.88	1.7	1.2	--	--
AT1G32120.1	3.4	2.5	1.9	2.16	2.94	2.67	3.08	2.24	--	--
AT5G59410.1	2.17	1.27	1.55	0.78	1.72	1.49	0.94	1.16	--	--
AT2G32440.1	3.73	2.83	3.36	2.57	3.45	2.9	3.54	2.85	--	--
AT2G43330.1	4.34	3.44	3.94	3.24	3.89	3.58	4.13	3.35	--	--
AT1G78882.1	4.58	3.68	2.55	3.05	2.5	4.05	4	3.82	--	--
AT2G04378.2	3.97	3.07	1.84	3.18	3.47	3.58	3.28	3	--	--
AT4G09550.1	2.55	1.65	1.46	1.21	1.98	1.89	1.17	0.88	--	--
AT4G03443.1	2.13	1.23	1.08	1.8	0.84	1.62	0.61	1.87	TRUE	--
AT5G09650.1	2.48	1.58	0.88	1.53	2.26	2.33	1.88	1.59	--	--
AT4G14270.1	5.95	5.06	5.1	4.96	5.1	4.76	4.98	4.53	--	TRUE
AT4G32340.1	1.14	0.25	0	0.26	0.46	0.71	0.32	0.42	--	--
AT3G27550.1	3.79	2.9	3.84	3.28	4.02	2.83	4.14	3.1	TRUE	--
AT3G54180.1	1.03	0.14	0	0.54	0.47	0.53	0.25	0.18	--	--
AT5G25990.1	0.89	0	0	0.55	0	0.49	0.37	0.26	--	--
AT3G20820.1	2.07	1.18	2.15	0.72	2.31	1.55	2.17	1.52	--	--
AT5G67360.1	7.55	6.66	7.69	6.3	7.05	6.55	7.34	6.25	--	--
AT1G68240.1	2.74	1.86	3.3	0.82	3.57	1.63	3.63	1.13	TRUE	--
AT1G54780.1	1.03	0.15	0.91	0	1.31	0.26	1.03	0.36	--	--
AT5G14410.1	0.88	0	1.53	0	0.54	0.5	0.92	0.81	--	--
AT5G57710.1	6.43	5.55	6.51	5.32	6.46	5.41	6.8	5.59	--	--
AT2G07706.1	5.03	4.15	3.43	5.02	4.94	4.05	3.89	5.29	--	--
AT4G15396.1	5.44	4.56	5.58	4.56	5.12	4.69	5.36	4.36	TRUE	--
AT3G10090.1	5.43	4.55	4.35	3.89	4.9	4.84	3.97	4.82	--	--
AT4G02970.1	4.95	4.07	4.39	4.08	5.02	4.05	4.47	3.91	--	--
AT1G73177.1	3.42	2.54	1.57	2.23	3.51	3.34	3.77	2.59	--	--
AT3G62400.2	4.39	3.51	0	2.42	2.46	3.57	2.45	3.19	--	--
AT3G58610.1	7.83	6.96	7.59	6.7	7.79	7.16	7.88	7.04	--	--
AT3G55440.1	7.61	6.74	6.81	6.43	7.49	6.88	7.5	6.74	--	--
AT3G53690.1	2.39	1.52	2.18	1.22	1.86	1.5	2.38	1.43	--	--
AT5G19120.1	5.04	4.17	4.36	3.93	5.03	4.45	4.74	4.49	--	TRUE
AT5G14060.1	2.68	1.81	1.92	1.31	2.81	2	2.72	1.77	--	--
AT2G26250.1	4.99	4.12	4.8	3.44	5.29	4.09	5.32	3.71	TRUE	--
AT3G20710.1	1.82	0.95	1.92	0.72	0.58	0.65	1.26	0.83	TRUE	--
AT5G13720.1	1.73	0.86	1.96	1.39	2.26	1.4	1.9	1.54	--	--
AT1G25450.1	1.48	0.61	1.19	0	0.89	0.88	2.03	0.22	--	--
AT3G44006.1	0.87	0	0	0.84	0	0.55	0	0.42	--	--
AT5G62890.1	2.03	1.16	2.26	1.33	1.73	1.64	1.88	1.17	--	--
AT2G28330.1	2.67	1.8	0	0.94	1.46	1.7	1.35	1.79	--	--
AT3G47965.1	2.11	1.24	0	1.04	1.88	1.92	1.87	1.69	--	--
AT5G45860.1	4.31	3.44	3.98	3.1	3.65	3.52	3.62	1.69	TRUE	--
AT1G18740.1	5.11	4.25	4.61	3.39	3.93	3.86	4.35	3.69	--	--
AT3G44590.2	5.71	4.85	2.46	4.41	3.83	4.9	3.08	4.26	--	--
AT4G35430.1	1.62	0.76	0	0.78	0.54	0.88	0	1.15	--	--
AT5G60230.2	0.94	0.08	0	0	0	0.52	0	0	TRUE	--
AT4G13100.2	1.02	0.16	1.28	0	0.29	0.27	1.09	0	--	--
AT3G23610.3	1.48	0.62	0	0	0	0.68	0.33	0.61	--	--
AT4G09649.1	0.86	0	0	0	0	0.68	0	0	--	--
AT5G09990.1	4.84	3.98	4.51	3.01	4.25	4.02	4.36	3.42	--	--
AT4G25315.1	2	1.14	1.99	1.68	1.75	1.71	2.38	1.07	--	--
ATMG01410.1	1.15	0.29	0.69	0.3	0	0.86	0	0.37	TRUE	--
AT4G29120.1	4.31	3.45	3.16	3.28	3.11	3.58	2.98	3.43	--	--
AT5G28060.1	6.36	5.51	5.53	5.22	5.72	5.94	6.17	5.54	--	--
AT1G22380.1	2.69	1.84	2.95	1.29	2.78	1.71	2.48	1.47	--	--
AT4G35070.1	3.56	2.71	3.88	2.74	4.23	2.33	4.1	2.98	TRUE	--
AT5G64450.1	1.07	0.22	0	0	0.22	0.54	0	0.15	TRUE	--
AT5G40080.1	2.48	1.63	1.87	1	1.69	1.54	2.16	1.54	--	--
ATMG01020.1	1.43	0.58	2.1	0	1.66	1.06	0	1.03	--	--
AT3G55690.1	1.84	0.99	2.9	1.77	2.13	1.43	2.16	1.24	--	--
AT1G48530.1	1.61	0.76	0	1.05	1.76	0.71	2.02	1.02	--	--
AT5G60300.3	4.64	3.79	4.21	3.31	4.5	3.92	4.53	3.66	--	--
AT5G61170.1	6.83	5.98	5.06	5.36	5.66	5.9	5.26	5.31	--	--
AT3G03250.1	4.05	3.2	3.49	3.24	3.65	3.48	3.95	3.6	--	TRUE
AT5G01950.1	2.78	1.94	2.91	1.86	2.53	1.99	2.67	2.16	--	--
AT4G21500.1	2.28	1.44	2.35	1.57	2.34	1.73	1.62	1.2	--	--
AT1G77750.1	4.23	3.39	2.91	3.65	3.73	3.57	3.67	3.39	--	--
AT2G33847.1	1.7	0.86	3.18	2.01	2.83	1.13	1.69	0.72	--	--
AT1G60090.1	1.28	0.44	1.31	0.24	0.72	0.52	1.36	0	--	--
AT5G53750.1	2.27	1.43	2.33	1.45	1.9	1.45	2.17	1.62	--	--
AT1G53035.1	1.11	0.27	1.42	0.7	0.68	1.19	0.67	0.95	--	--
AT4G01020.1	2.79	1.95	2.45	1.88	2.18	2.01	2.68	2.3	--	--
AT1G29195.1	3.36	2.52	4.16	3.14	3.18	2.98	3.42	3.25	--	--
AT1G64355.1	3.72	2.88	2.74	2.11	2.47	3.2	3.03	3.19	--	--
AT4G34120.1	3.19	2.35	2.06	2.47	1.76	2.29	2.05	3.03	--	--
AT1G07610.1	2.96	2.12	0	1.61	1.86	1.49	0	2.3	TRUE	--
AT2G32650.1	3.11	2.27	2.2	1.23	3.45	2.86	3.12	2.37	--	--
AT3G27020.1	6.79	5.96	6.21	5.61	6.16	5.85	6.23	5.74	--	--
AT1G78830.1	5.87	5.04	6.45	5.25	6.48	5.04	6.41	5.29	--	--
AT2G31170.1	2.93	2.1	1.88	1.33	2.11	2.1	2.12	2.09	--	--
AT4G10450.1	5.55	4.72	3.51	3.91	4.29	4.42	3.53	4.15	--	--
AT3G61540.1	3.06	2.23	2.43	1.59	2.4	2.2	2.57	2.5	--	--
AT3G57450.1	3.18	2.35	2.63	1.97	2.5	2.52	2.41	2.77	--	--
AT2G14960.1	2.16	1.33	2.76	1.83	2.09	1.57	2.56	1.36	--	--
AT3G06650.1	2.93	2.1	3.08	2.14	2.84	2.17	2.97	2.29	--	--
AT4G10260.1	1.34	0.51	0	0.79	0.64	0.92	0.87	1.2	--	--
AT2G01420.2	1.81	0.98	2.1	0.47	1.36	0.82	1.87	1.05	--	--
AT4G01450.2	0.89	0.06	0	0	0.22	0	0.11	0.15	TRUE	--
AT5G39024.1	0.83	0	0	0	0	0	0	0	--	--
AT3G04860.1	1.49	0.66	1.21	0.41	0.79	0.82	0.5	0.64	TRUE	--
AT2G38695.3	1.13	0.3	0	0.93	0.66	0.71	0.94	0.76	--	--
AT2G31670.1	5.66	4.84	6.01	4.58	5.63	4.91	5.78	4.49	--	--
AT1G70780.1	8.8	7.98	5.87	7.38	7.58	8.04	7.54	7.78	--	--
AT4G20360.1	7.16	6.34	6.98	6.07	7.03	6.24	6.92	6.23	--	--
AT4G23493.1	2.99	2.17	2.75	3.34	3.31	2.35	2.69	2.54	--	--
AT3G06640.1	1.02	0.2	0.43	0.18	0.5	0.25	0.73	0.47	--	--
AT1G28100.4	1.57	0.75	0.52	0.57	1.23	1.49	1.56	0.87	--	--
AT3G05490.1	1.29	0.47	1.63	1.36	0.59	1.19	1	1.23	--	--
AT5G27247.1	0.82	0	0	0.97	0	0	0	0	--	--
AT5G17490.1	3.04	2.22	2.66	1.49	2.57	2.29	2.81	1.81	--	--
AT2G34960.1	3.52	2.7	2.76	2.08	3	2.87	3.02	2.42	--	--
AT3G25860.1	2.03	1.21	0.84	1.06	1.84	0.9	1.32	0.84	--	--
AT1G08660.1	2.13	1.31	1.22	1.48	1.44	1.35	1.25	1.21	--	--
AT4G05390.1	6.47	5.65	5.63	5.76	7.16	5.8	7.09	6.02	--	--
AT2G43030.1	5.02	4.2	5.16	4.29	4.61	4.15	5.31	4.47	--	--
AT5G40970.1	5.39	4.57	4.9	4.88	5.67	4.53	5.3	4.53	--	--
AT4G11010.1	5.38	4.56	2.98	3.75	3.68	4.43	3.21	3.8	--	--
AT5G45920.1	4.98	4.17	4.94	4.18	4.91	4.45	5.11	4.11	--	--
AT3G56770.1	3.79	2.98	4.61	3.23	3.93	3.29	4.29	2.64	--	--
AT3G27010.1	4.12	3.31	2.97	2.81	3.27	3.32	2.84	3.15	--	--
AT4G39030.1	2.41	1.6	1.39	1.5	1.96	1.61	2.05	1.39	--	--
AT1G16170.1	2.67	1.86	1.24	0	3.08	1.48	2.76	2.29	--	--
AT5G20540.1	1.52	0.71	2.3	1.07	1.99	0.96	2.31	1.39	--	--
AT2G41650.1	3.56	2.75	2.73	1.93	4.14	3.34	3.71	1.89	--	--
AT1G55805.1	4.37	3.56	2.86	3.64	3.02	3.26	3.14	3.07	--	--
AT2G43360.1	0.81	0	1	0.17	0.91	0.37	0.9	0.46	--	TRUE
AT4G31600.1	1	0.19	0	0.37	0.25	0.28	0	0.25	TRUE	--
AT2G21250.1	1.19	0.38	0	0.82	0.83	1.17	0.66	1.16	--	TRUE
AT3G46940.1	1.44	0.63	0.81	0	0.93	0.58	1.28	0.79	--	--
AT3G11600.1	2.55	1.74	4.09	1.77	2.61	2.22	2.66	2.25	--	--
AT3G11160.1	1.61	0.8	0.9	1.39	1.29	1.54	1.28	1.33	--	--
AT1G75770.1	2.47	1.67	2.69	1.87	1.85	1.87	2.36	2.37	--	--
AT5G60970.1	1.27	0.47	1.93	0.94	1.22	1	1.5	0.74	--	--
AT2G35290.1	1.98	1.18	0	0.83	0.8	1.31	0.32	0.58	TRUE	--
AT1G80180.1	6.34	5.54	7.3	6.32	7.51	5.74	7.28	6.04	--	--
AT2G47400.1	8.09	7.29	7.52	7.57	7.65	7.36	7.37	7.29	--	--
AT2G36170.1	5.66	4.86	4.92	4.57	4.71	5.04	4.8	4.74	--	--
AT2G34585.1	5.45	4.65	4.39	4.69	5.09	4.42	5.34	3.93	--	--
AT2G22820.1	4.95	4.15	3.42	3.66	3.6	3.67	2.7	3.41	--	--
AT4G39350.1	2.38	1.58	1.83	1.18	1.32	1.51	1.99	1.15	--	--
AT5G07480.1	1.86	1.06	1.51	1.25	2.39	1.3	2.41	1	TRUE	--
AT2G46310.1	3.03	2.23	3.38	2.54	2.75	1.75	2.9	2.21	--	--
AT5G07090.1	6.54	5.75	6.56	5.6	6.29	5.92	6.51	5.69	--	--
AT3G56070.1	6.75	5.96	5.77	5.65	6.25	6.15	6.02	5.88	--	--
AT5G28300.1	4.59	3.8	5.19	3.6	4.16	3.84	4.66	3.5	--	--
AT3G54470.1	4.36	3.57	3.96	3.49	4.51	3.57	4.87	3.7	--	--
AT3G28950.1	2.87	2.08	3.11	1.94	3.02	2.63	3.35	1.67	--	--
AT5G24640.1	0.79	0	0	0	1.01	1.04	0.59	0.42	--	--
AT4G34190.1	3.47	2.68	2.15	1.84	1.7	2.29	2.4	2.63	--	--
AT2G46870.1	2.76	1.97	2.34	2.26	2.66	2.3	3.35	2.21	--	--
AT1G66250.1	4.1	3.31	4.34	2.98	3.88	3.44	3.83	3.14	TRUE	--
AT1G67620.1	4.35	3.56	4.23	3.49	4.36	3.91	4.23	4.03	--	TRUE
AT2G28720.1	7.08	6.3	5.47	6.23	6.79	6.11	6.59	6.16	--	--
AT1G19530.1	8.14	7.36	7.89	7.31	8.4	7.64	8.18	7.83	--	--
AT5G16950.1	4.82	4.04	4.49	3.78	5	3.95	4.42	4.1	--	--
AT2G21180.1	6	5.22	5.82	5.13	5.92	4.93	5.76	5.29	--	--
AT2G27710.1	7.86	7.08	6	6.5	5.97	7.01	5.93	6.52	--	--
AT4G13930.1	4.54	3.76	2.84	3.23	3.51	3.77	3.79	3.53	--	--
AT5G39980.1	2.2	1.42	0.95	1.78	1.76	1.57	1.6	1.29	--	--
AT5G17350.1	2.87	2.09	2.97	1.94	2.25	2.34	3	2.54	--	--
AT1G80860.2	3.18	2.4	2.27	2.81	3.02	2.52	2.56	2.43	--	--
AT3G46990.1	1.62	0.84	1.82	0.6	0.99	0.41	1.31	0.53	--	--
AT5G03670.1	1.28	0.5	1.88	0.13	0.99	0.52	1.57	0.3	--	--
AT5G57660.1	0.96	0.18	0	0.34	1.29	0.55	1.33	0.65	--	--
AT5G05040.1	1.56	0.78	1.3	0	0.61	1.15	1.45	1.27	--	--
AT1G52220.1	0.78	0	0	0	0	0.34	0	0.17	--	--
AT2G45430.1	4.38	3.6	5.37	3.85	4.49	3.72	4.88	3.87	--	--
AT1G54500.1	3.21	2.43	2.28	2.91	3.82	2.98	3.47	2.52	--	--
AT3G10610.1	3.98	3.2	2.67	3.38	3.47	3.17	3.59	3.42	--	--
AT3G08520.1	3.8	3.02	2.55	3.05	3.19	3.26	1.72	3.13	--	--
AT5G05990.1	2.8	2.02	1.78	2.37	2.61	2.85	2.3	2.28	--	TRUE
AT1G06760.1	8.44	7.66	7.27	6.78	7.3	7.51	7.17	6.84	--	--
AT3G07500.1	4.89	4.11	3.44	3.34	3.49	4.19	3.66	3.66	--	--
AT2G39210.1	4.99	4.22	4.51	4.22	4.79	4.31	4.83	4.03	--	--
AT2G05320.1	5.16	4.39	5.08	4.47	5.24	4.34	5.19	4.38	--	--
AT1G07320.1	4.36	3.59	4.02	3.25	4.39	3.7	4.55	3.34	--	--
AT5G44710.1	4.56	3.79	1.79	4.34	3.41	4.33	3.28	3.71	--	--
AT5G57123.1	6.61	5.84	2.24	5.34	4.08	5.6	3.64	5.47	--	--
AT5G40410.1	1	0.23	0.7	0.55	0.26	0.27	0.75	0.84	--	--
AT1G57610.1	1.87	1.1	0.52	1.9	0.69	1.19	0.49	0.97	--	--
AT1G11370.1	1.99	1.22	2.02	1.72	2.31	1.32	2.36	1.13	--	--
AT1G09950.1	1.56	0.79	1.4	0.49	1.95	0.83	2.13	0.34	--	--
AT4G40045.1	4	3.23	3.03	2.67	3.01	3.33	3.46	2.44	--	--
AT1G30020.1	2.18	1.41	1.76	0	2.02	2.28	1.94	1.19	--	--
AT2G32720.1	1.07	0.3	1.52	0.77	0.92	1.02	0.92	0.92	--	--
AT1G53345.1	1.02	0.25	0	0	1.01	0.17	0.35	0.32	--	--
AT2G35733.1	2.89	2.12	0	0.8	1.75	1.67	0	0.7	--	--
AT4G29570.1	0.98	0.21	0.52	0.4	0.27	0.07	0.14	0.5	TRUE	--
AT3G25221.1	0.77	0	0	1.23	0	0	0.89	0	--	--
AT5G18140.1	2.32	1.55	1.53	0.51	2.02	1.56	2.22	1.18	--	--
AT3G63030.1	2.3	1.53	0	2.1	1.9	1.85	1.19	1.93	--	--
AT4G19960.1	5.97	5.2	5.76	5.17	5.93	5.27	5.96	5.33	--	--
AT5G42060.1	6.42	5.65	6.02	5.41	6.61	5.58	6.69	5.52	--	--
AT1G15330.1	7.25	6.48	6.27	6.18	6.74	6.54	6.63	6.18	--	--
AT5G56500.1	4.88	4.11	4.06	3.67	4.19	3.92	4.06	3.79	--	--
AT5G05710.1	5.46	4.69	4.51	4.61	5.07	4.6	4.75	4.49	--	--
AT3G53960.1	3.59	2.82	3.13	2.71	3.16	2.71	3.62	2.71	--	--
AT1G24090.1	3.62	2.86	2.75	2.5	2.87	3.28	3.28	3.15	--	TRUE
AT3G48730.1	3.02	2.26	2.07	2.23	2.58	2.34	2.3	1.91	--	--
AT5G59200.1	1.24	0.48	0.76	0.6	0.83	0.92	1.34	0.53	--	--
AT4G21770.1	1.51	0.75	0.85	0.68	1.3	1.08	0.87	0.95	--	--
AT1G67940.1	1.06	0.3	0.97	1.05	0	0.4	0.65	0.2	--	--
AT5G56250.2	1.43	0.67	1.44	0.81	1.11	1	1.37	0.72	--	--
AT1G74280.1	4	3.24	3.64	3.43	4.02	3.47	3.89	3.32	--	--
AT4G29020.1	8.35	7.59	6.69	7.32	6.95	7.2	6.62	7.2	--	--
AT1G23290.1	8.26	7.5	6.24	6.87	7.07	7.54	6.57	7.27	--	--
AT5G05880.1	3.72	2.96	2.95	2.94	3.24	3.04	3.15	2.59	--	--
AT2G33855.1	3.51	2.75	3.28	1.85	3.37	3.02	3.36	3.38	--	TRUE
AT1G65380.1	3.46	2.7	3	2.24	3.34	2.82	3.34	2.28	--	--
AT1G55880.1	3.23	2.47	1.88	2.27	3.22	2.82	3.15	2.63	--	--
AT3G23390.1	6.35	5.59	4.83	4.99	5.47	5.5	4.88	5.31	--	--
AT3G17890.1	4.33	3.57	3.54	3.06	3.69	3.84	3.16	3.43	--	--
AT1G08250.1	2.11	1.35	2.31	1.5	1.8	1.29	2.23	1.46	--	--
AT4G16745.2	1.68	0.93	1.75	1.14	1.77	1.09	1.52	0.97	--	--
AT3G52930.1	7.98	7.23	7.61	7.26	8.32	7.21	8.18	7.53	--	--
AT4G25050.2	3.69	2.94	2.95	3.34	3.89	3.02	3.78	2.76	--	--
AT4G28740.1	3	2.25	2.21	1.89	2.63	2.71	2.38	2.46	--	TRUE
AT2G29400.1	3.23	2.48	4.17	2.59	3.46	2.76	3.6	2.61	--	--
AT3G63350.1	2.23	1.48	2.04	1.94	2.59	1.68	2.6	1.23	--	--
AT1G49510.1	2.6	1.85	1.86	1.12	2.13	2.25	2.16	2.12	--	--
AT3G29810.1	1.96	1.21	1.95	1.05	1.9	1.23	2.06	1.32	--	--
AT5G18790.1	3.75	3	2.4	2.89	2.49	3.25	2.92	2.69	--	--
AT2G07674.1	1.06	0.31	1.59	0.46	0.78	0.29	1.13	0.71	--	--
AT1G34640.1	2.16	1.41	1.71	1.83	1.06	2.13	1.53	2.03	--	--
AT3G24890.2	1.2	0.45	0	0.46	0.97	0.64	1.42	0.72	--	--
AT5G23320.1	0.86	0.11	0	0.56	0.38	0.19	0.68	1.22	--	--
AT5G25190.1	0.75	0	1.92	0	0	0.21	1.4	0	--	--
AT5G19151.1	4.39	3.64	1.42	2.87	2.81	3.98	3.1	2.54	--	--
AT1G02370.1	4.58	3.84	3.82	3.58	3.99	3.88	3.77	3.44	--	--
AT5G57655.2	8.47	7.73	7.92	7.4	8.09	7.77	8.14	7.55	--	--
AT2G03440.1	6.21	5.47	6.61	5.75	6.9	5.63	6.91	5.59	--	--
AT5G39850.1	7.58	6.84	5.59	6.41	5.73	6.71	5.88	6.55	--	--
AT2G24240.1	3	2.26	1.84	2.18	2.56	1.93	2.15	1.92	--	--
AT2G02790.1	3.87	3.13	3.77	2.17	3.58	3.02	3.63	2.85	TRUE	--
AT3G19360.1	2.22	1.48	1.85	2.02	1.7	2.02	2.16	1.44	--	--
AT3G45030.1	5.63	4.89	5.06	4.17	4.84	5.02	4.72	4.64	--	--
AT1G16350.1	4.9	4.16	4.5	4.01	4.44	3.87	4.58	3.91	--	TRUE
AT4G25990.2	2.14	1.4	1.92	1.82	2.78	2.08	3.09	1.75	TRUE	--
AT5G59560.1	2.64	1.9	1.5	1.24	2.02	1.79	1.66	1.21	--	--
AT5G55131.1	1.35	0.61	0	0.62	0.75	0.21	0.75	0	--	--
AT1G30160.2	1.55	0.81	1.44	0.6	1.65	0.75	1.78	1.11	--	--
AT1G09665.1	2	1.26	0	1.44	1.4	1.71	2.36	1.72	--	--
AT4G10630.1	1.53	0.79	1.71	0.77	0.86	0.58	1.17	1.29	--	--
AT5G53290.1	1.67	0.93	1.47	0.18	2.41	0.77	2.62	0.84	TRUE	--
AT3G53130.1	3.23	2.49	3.24	2.6	3.01	2.7	3.04	2.62	--	--
AT4G01590.1	4.78	4.05	3.95	3.7	3.67	3.84	3.71	3.51	--	--
AT3G57490.1	5.19	4.46	4.85	4.12	4.75	4.32	4.67	4.36	--	--
AT5G41830.1	2.16	1.43	1.54	1.91	1.5	1.57	1.49	1.03	TRUE	--
AT3G16890.1	1.95	1.22	0.82	1.1	1.35	1.46	1	1.26	--	--
AT1G01580.1	3.61	2.88	3.08	2.56	2.65	2.58	3.09	2.6	--	--
AT3G02690.1	3.54	2.81	2.11	2.44	2.83	3.08	3.1	3	--	--
AT5G24380.1	2.88	2.15	2.52	2.53	2.17	2.41	2.48	2.08	TRUE	--
AT3G45600.1	2.02	1.29	0.91	1.49	1.11	1.02	1.58	1.43	--	--
AT3G52490.1	1.05	0.32	0.39	0.16	0.64	0.46	0.79	0.55	--	--
AT4G27250.1	3.36	2.63	1.94	1.45	1.96	2.48	1.85	2.08	--	--
AT1G30757.1	2.19	1.46	2.2	2.95	2.62	1.58	1.44	1.1	--	--
AT5G65040.1	0.91	0.18	0	0	0.61	0.45	0.61	1.04	--	--
AT1G15885.1	2.26	1.53	2.74	2.07	2.52	2.2	1.74	1.09	--	--
AT1G57860.1	4.97	4.24	1.34	2.81	3.09	4.1	3.17	3.63	--	--
AT5G66880.1	6.17	5.44	5.81	5.27	5.85	5.48	5.94	5.34	--	--
AT3G44750.1	6.3	5.57	5.17	5.25	5.08	5.86	5.46	5.22	--	--
AT4G09320.1	7.52	6.79	7.17	6.12	7.07	6.77	7.11	6.45	--	--
AT1G18850.1	4.88	4.15	2.81	3.88	3.89	4.28	3.84	3.99	--	--
AT2G32220.1	4.84	4.11	4.9	4.6	5.09	4.24	4.87	4.25	--	--
AT4G15000.1	7.98	7.26	7.42	7.15	7.91	7.39	7.8	7.23	--	--
AT1G80310.1	4.49	3.77	4.76	3.62	5.25	3.45	5.11	3.66	TRUE	--
AT2G01290.1	3.91	3.19	3.79	3.54	4.25	3.46	4.24	3.81	--	--
AT5G37830.1	2.87	2.15	2.4	1.79	2.62	2.17	2.92	1.99	--	--
AT1G80270.1	4.37	3.65	3.58	3.26	3.12	3.62	3.71	3.47	--	--
AT3G16520.3	1.85	1.13	2.97	1.45	1.71	1.52	2.4	1.23	--	--
AT1G79520.2	4.2	3.48	2.76	3.01	3.55	3.53	3.52	3.03	--	--
AT5G12850.1	2.66	1.94	2.89	1.95	2.36	2.02	2.64	1.92	--	--
AT5G27740.1	2.78	2.06	1.28	2.07	1.86	2.4	2.04	2.17	--	--
AT4G26810.1	2.56	1.84	0	1.47	0	1.79	1.08	1.32	--	--
AT5G64341.1	2.43	1.71	3.67	0.91	0	1.49	1.08	2.45	TRUE	--
AT3G56570.1	1.09	0.37	0.78	0.34	0.75	0.53	0.74	0.75	--	--
AT2G01520.1	1.57	0.85	0	0	0.26	0.45	0	0.18	TRUE	--
AT2G24790.1	1.79	1.07	1.44	0.97	2.06	1.21	1.82	0.92	--	--
AT4G17430.1	2	1.28	1.9	1.08	1.8	1.88	1.75	1.48	--	TRUE
AT3G18360.1	1.18	0.46	1.47	0.58	1.18	1.24	1.24	0.77	--	--
AT5G10130.1	1.74	1.02	1.34	1.1	0.94	0.42	1.06	0.57	--	--
AT5G56230.1	1.22	0.5	1.23	0.33	0.22	0.46	0.21	0.52	TRUE	--
AT4G09850.1	1.06	0.34	1.68	0	0.61	0.31	0.61	0.77	--	--
AT5G03380.1	6.8	6.08	7.1	6.33	7.04	6.12	6.91	6.32	--	--
AT5G02580.1	6.75	6.03	6.4	5.72	6.66	6.05	6.61	5.93	--	--
AT5G58350.1	5.3	4.58	5.68	4.45	5.49	4.47	5.46	4.31	--	--
AT1G23120.1	5.59	4.87	4.63	4.52	5.06	5.17	5.17	4.6	--	--
AT4G23930.1	2.92	2.2	3.18	2.53	2.98	2.42	3.19	2.15	--	--
AT3G10985.1	5.33	4.61	3.63	4.33	3.39	4.16	3.27	4.41	--	--
AT2G39140.1	5.23	4.52	5.85	4.32	5.53	4.56	5.55	4.42	--	--
AT5G67250.1	4.73	4.02	3.96	3.83	4.06	3.81	3.83	3.83	--	--
AT5G02410.1	1.33	0.62	0.58	1.31	0.5	0.9	0.23	0.56	--	--
AT5G07900.1	3.99	3.28	4.69	3.02	3.87	3.34	3.74	2.87	--	--
AT5G22740.1	2.9	2.19	1.94	2.55	2.77	2.01	2.81	2.77	--	--
AT3G20110.1	2.85	2.14	2.94	2.11	1.89	2.12	1.88	2.21	TRUE	--
AT5G55120.1	5.14	4.43	4.38	4.35	4.71	4.39	4.66	4.27	--	--
AT1G17160.1	3.5	2.79	3.36	2.69	3.55	2.59	3.49	2.47	--	--
AT5G11910.1	3.05	2.34	2.5	1.46	2.47	2.15	2.3	1.91	TRUE	--
AT5G44520.1	2.15	1.44	0.89	0.71	1.9	2.06	1.54	1.72	--	TRUE
AT5G05460.1	2.65	1.94	1.85	1.45	2.42	1.78	2.53	1.89	--	--
AT5G59770.1	3.12	2.41	1.26	0.9	1.78	1.89	1.21	1.22	--	--
AT3G14880.1	5.59	4.88	5.17	4.72	5.75	5.02	5.65	4.89	--	--
AT1G66130.1	2.92	2.21	1.77	2.66	2.76	2.35	2.25	2.38	--	--
AT4G29680.1	2.9	2.19	2.02	2.35	2.96	2.41	2.87	1.84	--	--
AT1G48170.1	3.53	2.82	3.2	1.65	2.46	2.99	3.07	2.99	TRUE	--
AT5G14660.1	3.56	2.85	2.6	2.26	2.6	3.08	3.2	2.45	--	--
AT3G17626.1	2.85	2.14	2.5	3	2.3	3.08	2.83	2.88	--	--
AT5G19810.1	1.03	0.32	2.18	0.46	1.55	0.69	1.54	0.49	--	--
AT5G60730.1	1.96	1.25	2.37	0.68	1.16	1.27	1.54	0.94	TRUE	--
AT1G34430.1	2.13	1.42	1.06	1.21	1.71	1.51	1.83	1.58	--	--
AT3G58000.1	0.71	0	1.66	0	0.6	0.21	0	0.54	--	--
AT1G55205.2	2.75	2.04	1.15	1.71	2.34	2.51	1.45	2.16	--	--
AT3G62050.1	0.84	0.13	0	1.14	0.47	0.34	0.25	0.47	--	--
AT1G75690.1	0.97	0.26	0	0.38	0.83	0.44	0.47	0.18	--	--
AT4G09170.1	1.65	0.94	0	1.47	2.05	0.87	1.96	0.68	--	--
AT1G49650.1	5.37	4.67	5.89	4.69	5.83	4.84	5.6	4.86	--	--
AT4G14680.1	3.62	2.92	2.09	3.19	3.45	3.33	3.24	3.11	--	--
AT5G14120.1	6.76	6.06	5.9	5.92	5.97	6.05	6.04	6.16	--	--
AT5G38290.2	2.41	1.71	1.81	1.43	2.35	2.29	2.67	1.87	--	--
AT4G35750.1	6.45	5.75	5.85	6.11	6.08	6.03	6.26	6.02	--	--
AT1G24160.1	4.07	3.37	4.4	2.7	4.17	3.37	4.34	3.32	--	--
AT1G80320.1	1.95	1.25	1.57	1.47	1.93	1.7	1.08	1.96	--	--
AT5G57630.1	2.99	2.29	1.9	1.85	3.25	2.44	3.38	2.03	--	--
AT1G49600.1	5.28	4.58	5.28	4.51	5.38	4.78	5.56	4.56	TRUE	--
AT1G15700.1	3.66	2.96	2.56	2.95	3.08	2.9	2.78	2.35	--	--
AT2G26810.1	2.18	1.48	2.56	2.28	1.79	2.03	2.24	1.36	--	--
AT1G48630.1	4.86	4.16	2.59	3.04	3.16	3.71	3.41	3.67	--	--
AT5G46290.3	3.31	2.61	2.68	2.34	2.72	2.7	2.4	2.63	--	--
AT4G26320.1	0.7	0	0	0	0	0	0.58	0	--	--
AT3G28640.1	1.24	0.54	0	0.46	1.13	0.73	0.87	0.91	--	--
AT1G16830.1	2.48	1.78	2.36	1.63	1.9	1.81	1.81	0.92	TRUE	--
AT3G23670.1	1.21	0.51	1.11	0.72	0.83	0.83	0.45	0.94	TRUE	TRUE
AT4G12380.1	1.59	0.89	0	0.67	0.81	1.35	1.08	0.81	--	--
AT2G46710.1	3.3	2.6	3.22	2.58	3.66	2.76	3.44	2.72	--	--
AT4G16141.1	2.59	1.89	1.19	1.86	2.44	2.06	2.58	1.28	--	--
AT1G65560.1	3.17	2.47	2.83	2.25	2.74	2.68	2.27	2.53	TRUE	--
AT1G64220.1	3.17	2.47	2.08	1.78	2.92	2.45	3.24	2.12	--	--
AT3G17790.1	2.07	1.37	1.32	1.49	1.88	1.72	1.68	1.35	--	--
AT5G13360.3	6.77	6.07	5.94	5.58	6.22	6.05	6.15	5.82	--	--
AT2G25900.1	4.7	4.01	5.46	3.78	5.27	3.74	5.19	3.76	--	--
AT3G16350.1	2.24	1.55	2.56	2.4	1.7	1.87	2.21	1.74	--	--
AT5G65850.1	2.43	1.74	1.96	1.72	2.32	1.61	2.31	0.98	--	--
AT3G12970.1	2.18	1.49	2.11	1.63	1.82	1.59	2.45	1.73	--	--
AT3G28660.1	1.35	0.66	0	1.15	0.92	0.55	0.5	0.78	--	--
AT5G11880.1	3.58	2.89	3.53	2.28	3.32	2.76	3.4	2.38	--	--
AT3G61780.1	3.08	2.39	3.19	2	2.95	2.33	2.93	2.1	--	--
AT5G09840.1	3.62	2.93	3.28	2.16	3.58	2.61	3.78	2.74	--	--
AT1G12030.1	2.9	2.21	2.4	2.07	2.75	2.39	2.6	1.57	--	--
AT2G26650.1	3.02	2.33	2.87	1.55	3.04	2.11	3.21	2.01	--	--
AT3G04620.1	2.3	1.61	0	1.84	1.76	2.1	2.21	1.78	--	--
AT5G47710.1	4.29	3.6	3.53	4.05	3.71	3.77	2.9	3.55	--	--
AT1G62820.1	3.02	2.33	0.89	1.82	2.15	2.5	2.33	2.71	--	--
AT3G52170.1	2.23	1.54	2.47	1.58	2.23	1.53	2.31	1.36	--	--
AT5G65510.1	2.94	2.25	3.51	2.68	3.27	2.61	3.42	2.52	--	--
AT3G59670.1	3.05	2.36	3.14	2.27	2.79	2.37	3.28	2.3	--	--
AT4G31441.1	2.39	1.7	0	2.49	2.23	1.43	2.43	1.57	--	--
AT1G20090.1	3.87	3.18	2.28	2.54	3.09	2.99	3.23	3.22	--	--
AT2G32180.1	0.98	0.29	0.93	0	0.9	0	0.89	0	--	--
AT4G25080.3	2.39	1.7	1.77	1.77	1.96	1.52	2.33	1.15	--	--
AT4G39920.1	1.13	0.44	0	0.63	0.34	0.57	0.76	0.61	--	--
AT4G25707.1	1.78	1.09	0	0	1.3	1.01	0.79	1.57	--	--
AT5G06270.1	1.5	0.81	1.61	1.55	2.3	1.09	2.87	1.31	TRUE	--
AT3G13240.1	1.78	1.09	0	1.11	0	1.24	0	1.31	--	--
AT4G08150.1	2.26	1.57	2.35	1.9	2.56	1.66	2.05	1.75	--	--
AT1G27290.1	8.42	7.73	8.41	7.48	8.52	7.74	8.48	7.74	--	--
AT1G15930.2	6.51	5.82	5.16	5.04	5.6	5.64	5.81	5.31	--	--
AT2G03870.2	4.85	4.16	4.01	3.1	3.74	4.27	2.86	4.08	--	--
AT2G21820.1	12.55	11.87	10.55	11.47	11.71	11.9	11.27	11.7	--	--
AT3G49990.1	4.81	4.13	3.76	3.69	4.18	4.16	3.94	4.1	--	--
AT4G36860.1	3.99	3.31	3.09	3.06	3.52	3.28	3.41	3.14	--	--
AT5G58570.1	2.24	1.56	1.96	1.39	1.03	2.12	1.91	1.62	--	--
AT1G17190.1	3.31	2.63	2.15	2.4	2.23	2.59	2.13	1.9	--	--
AT5G39080.1	2.6	1.92	3.2	1.15	3.1	1.8	3.12	1.31	--	--
AT3G54790.1	2.43	1.75	2.77	1.24	1.87	1.45	2.09	1.59	TRUE	--
AT3G11070.1	4.49	3.81	3.45	3.42	3.87	3.85	3.8	3.89	--	--
AT5G23780.1	1.81	1.13	0.67	1.47	1.54	1.08	1.5	1.18	--	--
AT1G15870.1	2.6	1.92	2.37	1.82	2.42	2.05	2.62	2.05	--	--
AT2G31840.1	4.32	3.64	3.8	2.44	3.64	3.48	3.5	2.69	--	--
AT2G17670.1	3.82	3.14	4	3.36	3.85	3.2	4.05	3.29	--	--
AT5G57170.2	3.06	2.38	2.08	2.82	2.9	2.77	2.78	2.45	--	--
AT3G02010.1	1.7	1.02	0.69	1.06	1.78	1.23	1.82	1.03	--	--
AT5G65920.1	2.98	2.3	2.74	1.49	1.28	1.88	2.01	1.99	TRUE	--
AT3G21270.1	2.41	1.73	2.41	1.62	2.31	1.84	1.86	1.61	--	--
AT5G39900.1	2.2	1.52	1.71	1.1	1.75	1.5	1.62	1.85	TRUE	--
AT1G29951.1	3.02	2.34	2.62	0.97	1.51	2.61	2.83	2.46	--	--
AT1G34042.1	2.24	1.56	2.42	1.89	1.03	1.38	1.25	1.51	--	--
AT1G37130.1	0.8	0.12	0.5	0	2.46	0.04	2.28	0.15	TRUE	--
AT3G18960.1	1.05	0.37	0	0	1.2	0.09	0.19	0.47	--	--
AT1G66470.1	1.97	1.29	1.43	1.28	2.15	1.65	2.46	1.15	--	--
AT1G24530.1	2.65	1.97	2.93	2.55	2.96	2.51	2.82	2.32	--	--
AT5G59590.1	1.24	0.56	1.42	0.4	1.52	0.85	1.18	0.53	--	--
AT3G57580.1	2.67	1.99	2.49	1.62	1.87	2.32	2.47	1.79	--	--
AT5G65590.1	1.15	0.47	0	0.92	1.1	0.52	0.96	0.92	--	--
AT3G24000.1	1.75	1.07	0.81	0.94	1.34	1.26	1.28	0.95	--	--
AT3G12650.1	5.18	4.5	4.66	4.8	4.84	4.64	4.84	4.33	--	--
AT3G19810.1	4.51	3.83	3.67	3.48	3.76	3.76	3.76	3.53	--	--
AT4G00710.1	4.21	3.53	2.99	3.33	3.97	3.65	4.14	3.49	--	--
AT5G04470.1	4.18	3.5	4.44	3.59	4.69	3.63	4.28	3.32	--	--
AT1G22370.2	5.33	4.65	4.66	3.92	5.01	4.61	4.57	4.37	--	--
AT4G32300.1	5.41	4.73	4.66	4.64	4.68	4.69	4.8	4.82	--	--
AT1G49390.1	3.5	2.82	2.21	2.18	2.74	2.94	2.64	2.63	--	--
AT5G46050.1	3.21	2.53	2.41	1.67	2.18	2.19	2.37	1.86	--	--
AT2G45740.1	5.19	4.52	5.04	4.29	5.03	4.74	5.28	4.12	--	--
AT3G25140.1	4.19	3.52	3.59	2.72	3.66	3.07	3.61	3.31	--	--
AT1G80240.1	3.47	2.8	3.69	3.05	3.11	3.51	3.48	3.58	--	TRUE
AT2G26600.1	2.74	2.07	1.85	2.36	2.26	2.42	2.39	2.38	--	--
AT1G03240.1	1.11	0.44	0	1.68	0.77	1.2	0.76	0.95	--	--
AT4G21903.2	1.37	0.7	0.57	0.45	1.15	1	1.25	0.39	--	--
AT2G45420.1	1.33	0.66	0.97	0.44	1.95	0.34	1.55	0.94	--	--
AT3G27230.1	1.54	0.87	1.16	0.3	1.02	0.59	1.7	0.37	--	--
AT1G64640.1	0.78	0.11	1.86	1.31	1.81	0.72	1.52	0.51	--	--
AT2G16360.1	0.67	0	0	0	0	0.15	0	0.21	--	--
AT2G07362.1	0.67	0	0	0	0	0	0	0	--	--
AT2G39390.1	6.85	6.18	6.61	6.14	6.78	6.43	6.97	6.4	--	TRUE
AT3G20660.1	6.38	5.71	5.8	5.62	5.97	5.64	6	5.66	--	--
AT3G09500.1	6.93	6.26	5.96	6.02	6.46	6.24	6.41	6.17	--	--
AT2G35820.1	5	4.33	4.73	4.26	5.16	4.45	4.95	4.24	--	--
AT2G28120.1	3.9	3.23	3.7	3.18	3.54	3.04	3.8	3.15	--	--
AT5G52370.1	5.32	4.65	3.64	3.9	4.11	5.02	4.01	4.64	--	--
AT3G29290.1	2.8	2.13	2.24	1.78	2.26	2.59	1.8	2.12	--	--
AT2G17972.1	5.09	4.42	4.77	4.12	4.91	4.31	4.93	4.25	--	--
AT5G52190.1	5.88	5.21	6.19	5.16	5.81	5.23	5.91	5.3	--	--
AT1G30100.1	3.79	3.12	4.04	2.79	4.19	3.22	4.14	2.8	TRUE	--
AT5G26800.1	4.55	3.88	2.12	3.46	3.55	3.76	3.16	3.84	--	--
AT2G39930.1	1.44	0.77	1.19	0.93	1.23	0.93	1.63	0.57	--	--
AT1G34020.1	2.79	2.12	0.81	1.43	2.5	2.18	2.42	2.1	--	--
AT5G13790.1	1.77	1.1	0	1.64	1.59	1.71	2.15	1.73	--	--
AT1G53530.1	2.96	2.29	1.32	2.72	3.02	2.63	3.14	2.85	--	--
AT3G50070.1	2.01	1.34	0	1.69	0.5	0.94	0.41	1.26	--	--
AT3G62860.1	4.79	4.13	5.04	3.91	4.91	4.19	5.16	3.94	--	--
AT1G14760.1	4.28	3.62	4.53	3.49	4.88	3.8	4.94	3.38	TRUE	--
AT5G19770.1	5.62	4.96	4.24	4.7	4.92	5.09	4.8	5	--	--
AT3G02350.1	4.08	3.42	3.03	2.98	3.31	3.22	3.17	3.3	--	--
AT4G00238.1	5.16	4.5	4.42	4.05	4.97	4.49	5.1	4.28	--	--
AT2G01570.1	4.38	3.72	4.17	3.68	3.96	3.58	4.16	3.49	TRUE	--
AT1G16858.1	2.41	1.75	0	1.49	3.9	2.4	2.49	3.36	--	--
AT4G29870.1	4.53	3.87	4.15	3.11	4.11	3.72	4.17	3.83	--	--
AT1G07770.1	6.62	5.96	4.04	5.06	5.34	5.83	5.31	5.56	--	--
AT1G23650.1	8.88	8.22	3.28	6.74	5.14	7.87	3.95	7.78	--	--
AT5G28150.1	2.67	2.01	0.9	1.2	1.72	2.2	1.57	1.62	--	--
AT4G31030.1	1.41	0.75	0	1.04	2.12	1.35	1.58	1.23	--	--
AT3G15358.1	3.79	3.13	1.45	3.71	2.11	3.05	3	2.29	--	--
AT2G21810.1	0.66	0	0	0.45	1.26	0.9	0.55	0.55	--	--
AT2G38640.1	1.05	0.39	0	0.31	1.85	0.51	1.04	0.69	--	--
AT3G48630.1	0.66	0	0	0	0	0.62	0	0	--	--
AT5G25490.1	0.66	0	0	0	0	0	0	0	--	--
AT4G35760.1	2.63	1.97	1.74	1.39	2.18	1.95	1.92	1.88	--	--
AT1G69600.1	3.4	2.74	4.01	3.03	3.56	2.75	3.5	3.02	--	--
AT1G67480.1	5.47	4.81	4.74	4.83	5	4.75	4.98	4.81	--	--
AT5G56360.1	4.2	3.55	4.77	3.3	4.27	3.48	4.38	3.44	--	--
AT5G16130.1	5.94	5.29	5.17	5.11	5.25	5.62	5.22	5.1	--	--
AT1G75335.1	4.62	3.97	1.85	4.29	3.18	4.38	3.31	4.17	--	--
AT1G05810.1	1.51	0.86	0.97	1.06	1.32	0.8	0.85	0.39	--	--
AT2G02590.1	1.54	0.89	0.83	1.38	1.26	1.22	0.8	0.99	--	--
AT3G20898.1	0.65	0	0	0	0.87	0	0.87	0.8	--	--
AT3G44260.1	1.33	0.68	1.48	0.42	0.62	0.63	1.19	0.52	--	--
AT2G05185.1	0.88	0.23	0	0.61	0	0.55	0.42	0	--	--
AT3G13404.1	0.65	0	0	0	0	0	0	0.94	--	--
AT5G50361.1	0.65	0	0	1.28	0	0	0	0	--	--
AT1G73200.1	3.56	2.91	2.47	2.66	3.34	2.63	3.13	2.5	--	TRUE
AT4G04720.1	3.9	3.25	2.98	3.24	3.55	3.38	3.72	3.19	--	--
AT5G13090.1	4.3	3.65	4.64	3.5	4.71	3.67	4.36	3.84	--	--
AT5G01020.1	3.94	3.29	3.7	2.65	3.27	3.13	3.57	2.58	TRUE	--
AT2G33500.1	2.38	1.73	1.67	1.84	2.18	2.14	1.79	1.72	--	--
AT4G05010.1	2.97	2.32	0	1.95	1.9	2.31	2.26	2.49	--	--
AT1G73655.1	3.47	2.82	2.67	2.81	3.36	2.85	2.83	3.08	--	--
AT4G26900.1	3.03	2.38	2.97	2.57	2.52	2.53	2.84	2.44	--	--
AT3G22240.1	2.97	2.32	1.45	2.47	2.93	2.86	3.07	2.51	--	--
AT5G09980.1	2.51	1.86	2.03	1.11	2.33	1.68	2.52	1.98	--	--
AT3G47650.1	1.18	0.53	0.94	0.76	1.21	1.21	0.73	0.37	--	--
AT1G69330.1	1.19	0.54	0	1.26	0.83	0.9	0.99	1.48	--	--
AT3G11510.1	6.64	5.99	5.3	5.21	5.73	5.79	5.64	5.5	--	--
AT1G14930.1	10.38	9.74	9.69	9.81	10.25	9.83	10.1	9.73	--	--
AT4G08290.1	4.94	4.3	4.64	3.85	4.79	4.4	4.74	4.11	--	--
AT4G15550.1	6.07	5.43	6	5.31	6.11	5.32	6.05	5.26	--	--
AT5G03200.1	4.56	3.92	5.07	4.17	4.66	4.27	4.61	4.09	--	--
AT5G17860.1	3.91	3.27	4.04	2.67	3.58	3.08	4.06	2.72	--	--
AT4G25360.1	3.7	3.06	3.76	3.01	3.75	3.25	3.79	2.76	--	--
AT1G61065.1	4.24	3.6	3.12	3.45	3.68	3.8	3.67	3.1	--	--
AT4G37820.1	3.4	2.76	3.22	2.87	3.72	2.91	3.46	2.94	--	--
AT5G27890.1	2.2	1.56	2.24	1.49	1.65	1.92	1.68	1.9	--	--
AT1G25480.1	2.12	1.48	2.15	1.02	1.88	1.64	2.18	1.21	--	--
AT4G37040.1	2.98	2.34	2.08	2.03	2.15	2.38	2.25	1.99	--	--
AT5G61620.1	1.54	0.9	0	0.67	0.56	1.07	0.81	1.01	--	--
AT2G23348.1	0.86	0.22	0	0	0	0.54	0	0.29	--	--
AT3G18010.1	1.21	0.57	1.29	0.34	0.75	0.4	1.08	0.98	--	--
AT5G60890.1	0.71	0.07	0	0.21	0	0.19	0.27	0.18	--	--
AT3G58790.1	1.59	0.95	1.4	0.84	1.61	0.78	1.53	0.6	--	--
AT3G60320.1	4.6	3.96	4.48	3.21	4.14	3.9	4.65	3.4	--	--
AT5G05320.1	6.89	6.25	6.93	6.12	6.67	6.25	6.71	6.22	TRUE	--
AT1G14060.1	6.26	5.62	5.17	5.58	6.44	5.74	6.07	5.66	--	--
AT3G55170.1	3.63	2.99	2.34	2.57	3.89	3.05	2.95	2.63	--	--
AT1G49475.1	5.96	5.32	3.53	4.66	4.49	5.11	4.53	4.68	--	--
AT5G46580.1	3.8	3.16	3.91	3.34	3.87	3.15	3.98	3.1	--	--
AT4G08810.1	2.92	2.28	2.7	2.37	2.22	2.29	2.55	1.99	TRUE	--
AT4G16024.1	2.55	1.91	2.66	1.58	3	2.08	3.92	1.43	TRUE	--
AT5G09600.1	3.01	2.37	0.67	2.55	1.88	2.55	2.38	1.97	--	--
AT3G49910.1	8.71	8.08	8.19	8.04	8.49	8.14	8.29	7.96	--	--
AT1G11860.1	5.56	4.93	4.65	4.61	5.1	4.96	5.05	4.84	--	--
AT1G19520.1	4.49	3.86	3.54	3.62	4.09	3.79	3.84	3.73	--	--
AT1G49700.1	4.15	3.52	4.25	3.29	3.97	3.86	3.99	3.58	--	--
AT3G05937.1	4.23	3.6	0	2.43	2.72	2.94	2.11	3.14	--	--
AT4G23400.1	3.6	2.97	2.54	3.12	2.62	2.99	3.07	2.51	--	--
AT3G03030.1	2.47	1.84	1.04	1.07	1.18	1.75	1.56	1.04	--	--
AT2G42395.1	2.49	1.86	0	1.49	1.95	1.87	2.86	1.54	--	--
AT1G23000.1	1.95	1.32	0.77	1.29	1.51	1.24	1.62	1.08	--	--
AT4G18750.1	1.68	1.05	1.01	0.9	1.07	1.38	1.16	1.34	--	--
AT2G23321.1	1.04	0.41	0	0	1.19	1.13	0	0	--	--
AT2G24290.1	1.32	0.69	0	0	0	0.4	0	0.66	TRUE	--
AT4G18220.1	4.7	4.07	4.63	3.4	4.45	3.99	4.37	2.82	TRUE	--
AT2G22840.1	5.26	4.63	5.47	4.51	5.21	4.66	5.42	4.52	--	--
AT1G27970.2	7.14	6.51	6.24	6.46	7.38	6.82	7.2	6.69	--	TRUE
AT4G04890.1	4.79	4.16	4.69	3.84	4.74	3.98	4.82	3.89	--	--
AT2G44990.1	4.58	3.95	4.27	3.86	4.15	3.98	4.54	3.71	--	--
AT4G35240.1	4.8	4.17	4.94	4.3	4.69	4.08	4.96	4.22	--	--
AT3G14600.1	6.11	5.48	5.09	5.67	6.08	5.82	5.68	5.62	--	--
AT3G25440.1	3.11	2.48	2.8	2.75	2.93	2.81	2.35	2.81	TRUE	--
AT2G36350.1	4.55	3.92	4.47	3.37	4.25	3.79	4.3	3.68	TRUE	--
AT2G20810.1	4.3	3.67	3.62	3.6	3.57	3.67	3.65	3.48	--	--
AT4G36680.1	4.95	4.32	5.13	4.58	4.84	4.25	5.02	4.24	--	--
AT5G55940.1	5.09	4.46	4.06	4.27	4.39	4.74	4.54	4.43	--	--
AT4G36660.1	1.45	0.82	2.17	0	0.59	0.89	0.87	0.74	--	--
ATMG00060.1	3.48	2.85	0.76	3.19	3.12	3.06	2.31	3.19	--	--
AT5G66290.1	2.98	2.35	2.85	2.77	3.27	2.27	3.14	2.9	--	--
AT1G72480.1	2.86	2.23	1.58	1.92	2.09	2.18	2.02	1.87	--	--
AT2G38070.1	1.97	1.34	2.34	1.25	1.8	1.48	2.28	1.72	--	--
AT2G45135.1	1.16	0.53	0.79	0	0.43	0.65	1.03	1.04	--	--
AT5G55410.2	8.61	7.98	9.87	8.06	10.34	8.02	10.24	7.93	--	--
AT4G15530.5	8.8	8.18	8.5	7.96	8.7	8.2	8.72	8.12	--	--
AT3G23080.1	4.48	3.86	3.98	3.29	3.95	3.6	3.97	3.49	--	--
AT1G07430.1	6.68	6.06	6.94	6.07	6.6	5.84	6.57	5.9	--	TRUE
AT3G46660.1	6.63	6.01	5.93	5.63	6.01	5.9	5.95	5.77	--	--
AT3G63170.1	5.44	4.82	5.72	4.76	5.25	4.78	5.26	4.74	--	--
AT2G45470.1	3.39	2.77	4.4	2.51	3.74	2.53	4.1	2.42	--	--
AT4G02370.1	5.45	4.83	5.45	5.14	5.9	4.92	5.64	4.91	TRUE	--
AT3G50410.1	4.82	4.2	4.64	4.97	4.57	4.27	4.72	4.26	--	--
AT4G31590.1	4.46	3.84	3.99	3.24	3.3	3.66	3.73	3.18	--	--
AT2G21070.3	2.98	2.36	2.44	2.04	2.49	2.52	2.54	1.96	--	--
AT5G24010.1	3.08	2.46	2.67	2.11	2.73	2.56	2.69	2.36	--	--
AT1G64385.1	4.62	4	4.16	3.41	4.42	3.93	4.32	3.56	--	--
AT1G80300.1	3.62	3	3.08	3.05	3.46	3.09	3.29	2.76	--	--
AT5G23740.1	5.91	5.29	6.31	5.36	5.71	5.62	6.45	5.21	--	--
AT1G33140.1	7.08	6.46	3.8	5.46	4.36	6.38	3.93	5.75	--	--
AT5G21940.1	6.68	6.06	5.22	5.73	6.12	5.99	5.86	6.08	--	--
AT2G33880.1	3.43	2.81	3.32	2.9	3.71	2.99	3.87	2.96	TRUE	--
AT3G62530.1	6.34	5.72	5.67	5.7	5.78	5.84	5.53	5.57	--	--
AT1G71460.1	2.52	1.9	2.28	1.73	2.07	2.01	2.23	1.91	--	--
AT2G31980.1	3.43	2.81	3.95	2.53	3.91	3.09	3.31	2.72	--	--
AT1G22790.1	4.04	3.42	2.64	2.83	3.44	3.52	3.21	3.54	--	--
AT2G46250.1	1.98	1.36	0.34	0.68	1.11	1.53	1.54	1.49	--	--
AT2G31090.1	5.59	4.97	2.93	3.68	3.28	4.83	2.41	4.59	--	--
AT5G06043.1	2.94	2.32	1.02	2.76	2.23	2.66	2.67	2.78	--	--
ATMG00840.1	0.94	0.32	0	0.47	0.58	0.65	0.99	0.41	--	--
AT3G55370.3	1.46	0.84	1.02	1.67	1.4	1.35	0.92	1.46	--	--
AT3G56200.1	1.02	0.4	0.9	0.28	0.5	0.65	0.75	0.68	--	--
AT3G49920.1	1.31	0.69	0	0	0.73	0.45	0.34	0.24	--	--
AT2G39890.1	1.32	0.7	1.44	0.15	1.06	0.46	0.96	0.45	--	--
AT3G09160.1	1.47	0.85	0	0.77	0.75	1.17	1.09	1.24	--	--
AT2G31320.1	1.4	0.78	1.48	0.86	1.27	1.4	1.42	0.93	--	--
AT5G57440.1	1.88	1.26	1.63	0	1.17	1.59	2.12	1	--	--
AT4G14305.1	1.42	0.8	0	0.59	0.72	1.28	0.4	0.81	--	--
ATCG00330.1	1.16	0.54	0	1.27	0	0.63	2.09	1.67	--	--
AT5G06550.1	3.9	3.28	3.43	2.9	3.28	3.16	3.39	2.87	--	--
AT1G50420.1	3.26	2.64	3.38	2.58	2.71	2.74	3.09	2.94	TRUE	--
AT5G06340.1	4.31	3.69	3.38	3.68	3.93	3.9	3.62	4.03	--	--
AT1G64720.1	8.81	8.2	9.07	8.4	9.33	8.4	9.17	8.67	--	--
AT3G22310.1	6.03	5.42	5.79	5.37	6.03	5.33	6.03	5.48	--	--
AT3G18190.1	6.13	5.52	5.04	5.26	5.23	5.43	5.38	5.33	--	--
AT2G30970.1	5.82	5.21	5.41	4.93	5.75	5.1	5.8	5.04	--	--
AT5G58090.1	5.62	5.01	5.99	5.01	5.97	5.03	6.13	4.94	--	--
AT2G39445.1	2.87	2.26	0.76	2.04	2.11	2.8	2.4	2.11	--	--
AT5G55140.1	5.49	4.88	4.89	4.52	5.09	5.14	4.9	4.72	--	--
AT1G33120.1	6.7	6.09	4.4	5.42	4.55	5.78	4.11	5.38	--	--
AT3G17210.1	4.62	4.01	4.36	4.35	5.08	4.22	4.45	4.02	--	--
AT4G10490.1	2.7	2.09	3.43	1.94	2.82	1.78	3.02	1.8	--	--
AT4G13720.1	3.37	2.76	1.5	2.48	1.21	3.18	2.11	2.95	--	--
AT2G01630.1	2.6	1.99	3.29	1.82	2.62	2.14	3.1	2.09	--	--
AT3G29185.2	1.95	1.34	0.94	1.1	1.17	1.17	1.76	1.39	--	--
AT2G39190.2	2.39	1.78	2.37	1.48	1.84	1.66	2.07	1.27	TRUE	--
AT5G46040.1	1.8	1.19	2	0.91	1.56	1.13	1.48	1.22	--	--
AT3G58690.1	1.58	0.97	1.53	0.56	0.75	0.54	0.92	0.77	TRUE	--
AT3G27290.1	1.77	1.16	0.73	1.69	0.7	1.58	1.01	1.18	--	--
AT2G07806.2	1.81	1.2	0.67	0.29	0.77	1.07	0.88	1.21	--	--
AT2G41560.1	1.53	0.92	1.62	0.79	1.73	0.49	1.97	0.48	--	TRUE
AT3G03000.1	0.74	0.13	0	0	0.63	0.42	0	0.79	--	--
AT4G37190.1	2.67	2.06	1.36	1.85	2.49	2.25	2.69	2.44	--	--
AT5G60570.1	3.46	2.85	3.12	3.14	3.22	2.78	3.22	2.84	--	--
AT4G34020.1	3.75	3.14	3.48	2.7	3.55	3.45	3.69	3.16	--	TRUE
AT2G22870.1	4.01	3.4	2.95	3.17	3.16	3.15	3.45	3.02	--	--
AT1G05600.1	2.9	2.29	2.25	1.52	2.44	2.2	2.31	1.81	--	--
AT3G02490.1	2.96	2.35	2.78	2.43	2.59	2.45	2.61	2.16	TRUE	--
AT3G26160.1	3.11	2.5	2.25	2.04	2.68	2.89	2.77	2.35	--	--
AT5G07460.1	1.69	1.08	2.76	1.33	2.15	1.95	2.19	1.6	--	--
AT1G15410.1	0.96	0.35	0	0.36	0.54	0.51	1.12	0.57	--	--
AT1G78480.1	1.15	0.54	0.7	1.11	0.92	0.69	0	0.58	--	--
AT1G12780.1	6.27	5.66	5.73	5.31	5.96	5.76	5.92	5.58	--	--
AT1G43670.1	7.52	6.91	7.17	6.71	7.42	6.92	7.47	6.86	--	--
AT1G36310.1	4.81	4.21	4.21	4.13	4.45	4.14	4.16	4.13	--	--
AT2G44120.2	6.94	6.34	5.58	5.98	6	6.34	5.98	5.96	--	--
AT2G42430.1	5.7	5.1	5.36	5.06	5.16	5.24	5.28	5.22	--	--
AT4G18160.1	5.07	4.47	5.06	4.33	4.81	4.57	4.91	4.61	TRUE	--
AT5G53590.1	4.44	3.84	3.54	3.31	3.53	3.76	4.02	3.74	--	--
AT3G47370.2	6.61	6.01	5.43	5.49	5.13	6.15	5.2	5.63	--	--
AT2G17660.1	4.23	3.63	4.11	1.89	3.93	3.31	4.51	2.41	--	--
AT2G24090.1	4.62	4.02	4.19	4.28	4.26	4.23	4.48	4.24	--	--
AT3G11120.1	5.19	4.59	4.91	4.26	5.21	4.74	5.2	5	--	--
AT1G33480.1	2.39	1.79	2.28	2.15	2.08	2.01	2.32	2.18	--	--
AT2G27810.1	2.6	2	2.58	1.58	2.45	2.01	2.39	2	--	--
AT3G13882.2	4.58	3.98	4.52	4.19	4.39	4.28	4.05	3.89	--	--
AT1G09530.1	3.31	2.71	1.87	2.79	3.02	3.07	3.21	2.64	--	--
AT1G16340.4	1.1	0.5	1.44	0.22	1.22	0.85	0.69	0.35	--	--
AT4G13395.1	3.93	3.33	3.32	3.77	4.75	3.61	4.26	3.56	--	--
AT4G09160.1	2.77	2.17	2.69	2.13	1.92	2.3	2.09	2.1	TRUE	--
AT1G13410.1	2.12	1.52	1.04	1.8	1.14	1.4	1.79	1.56	--	--
AT3G28140.1	3.47	2.87	1.24	2.48	2.56	2.65	2.73	2.87	--	--
AT1G23010.1	1.58	0.98	1.66	1.39	1.64	1.18	1.51	1.07	--	--
AT5G27330.1	2.16	1.56	1	1.14	1.52	1.36	1.8	1.11	--	--
AT2G40475.1	0.6	0	1.85	0	0.21	0	0.55	0	--	--
AT3G55350.1	1.41	0.81	0.7	0.66	1.03	0.89	0.91	0.72	--	--
AT2G30230.1	0.93	0.33	1.27	0	0.42	0.39	1.12	0.42	--	--
AT5G25570.3	1.03	0.43	0	0	0	0.51	0.29	0.2	--	--
AT1G78172.1	0.6	0	0	0.58	0	1.2	0.7	0	--	--
ATMG00740.1	0.8	0.2	0	0.55	0	0.35	0.37	0.26	--	--
AT3G47295.1	0.6	0	0	0	0	0.25	0	0.36	--	--
AT1G27565.1	0.6	0	0	0	0	0	0	0	--	--
AT5G42860.1	0.73	0.13	0	0	0.25	0.12	0.55	0.09	--	--
AT5G66631.1	1.74	1.14	1.1	1.68	1.38	1.47	1.84	1.24	--	--
AT1G22640.1	2.36	1.76	1.3	1.07	2.17	1.42	1.68	1.12	--	--
AT1G14940.1	10.83	10.23	10.72	10.47	11.17	10.44	11.05	10.32	--	--
AT2G28420.1	10.32	9.72	10.42	9.71	10.53	9.68	10.46	9.58	--	--
AT5G18380.1	8.37	7.77	5.72	7.25	6.46	7.78	6.14	7.36	--	--
AT3G57150.1	7.18	6.58	6.65	6.07	6.88	6.25	6.73	6.22	--	--
AT5G35100.1	5.77	5.17	6.46	5.1	6.11	4.98	5.89	5.08	--	--
AT4G36850.1	7.16	6.56	5.98	6.58	7.1	6.8	6.78	6.83	--	TRUE
AT1G53240.1	6.18	5.58	5.45	5.36	5.72	5.63	5.77	5.38	--	--
AT4G10750.1	6.5	5.9	6.84	6.05	6.54	5.97	6.54	5.88	--	--
AT4G13220.1	5.5	4.9	2.89	4.6	4.78	5.02	4.33	4.62	--	--
AT3G01360.1	5.42	4.82	4.14	4.8	5.1	4.82	4.96	4.74	--	--
AT3G16080.1	6	5.4	5.24	4.59	6.02	5.53	6.09	5.5	--	--
AT1G64080.1	2.55	1.95	2.4	2.36	2.39	1.93	2.69	1.97	--	--
AT2G17820.1	2.72	2.12	2.46	1.54	2.82	1.98	3.2	1.91	--	--
AT5G61030.1	6.04	5.44	5.88	5.12	6.1	5.1	5.73	5	--	--
AT1G23100.1	4.31	3.71	3.32	3.65	4.06	3.74	4.15	3.52	--	--
AT2G29950.1	4.83	4.23	5.29	4.62	4.96	4.62	5.19	4.32	--	--
AT3G12587.1	4.52	3.92	0	2.24	1.76	4.13	0.84	3.78	--	--
AT4G18100.1	8.23	7.64	5.87	7.15	6.49	7.78	6.17	7.37	--	--
AT1G70310.1	5.48	4.89	4.69	4.58	4.63	4.91	4.97	4.55	--	--
AT2G22430.1	4.94	4.35	3.42	4.24	4.22	3.96	4.21	4.26	--	--
AT3G55010.1	4.49	3.9	3.73	3.78	4.04	4.04	4.06	3.81	--	--
AT5G23200.1	2.85	2.26	1.68	1.75	2.03	2.68	2.57	2.48	--	TRUE
AT1G22940.1	2.93	2.34	1.43	2.12	2.36	2.39	2.63	2.16	--	--
AT3G02700.1	2.62	2.03	1	1.61	1.99	2.29	1.98	2.06	--	--
AT5G27110.1	1.31	0.72	1.4	0.5	1.15	0.53	1	0.66	--	--
AT2G25980.1	2.1	1.51	2.66	1.53	2.84	1.72	2.46	1.81	TRUE	--
AT4G12110.1	1.37	0.78	0.51	0	1.08	1.34	1.49	0.68	--	--
AT5G21930.1	1.64	1.05	1.44	0.57	1.09	1.44	1.26	1.07	TRUE	TRUE
AT1G67630.1	0.82	0.23	0.86	0.2	0.47	0.24	0.61	0.41	--	--
ATMG01290.1	1.22	0.63	0	0.51	0.85	1	0.62	0	--	--
AT4G27450.1	11.87	11.28	11.46	11	11.72	11.49	11.57	11.46	--	--
AT1G11260.1	7.79	7.2	7.19	6.84	7.47	7.16	7.36	7	--	--
AT2G47240.1	3.51	2.92	2.58	2.64	3.28	2.88	3.35	3	--	--
AT2G20450.1	5.82	5.23	5.46	5.24	5.99	5.41	5.69	5.25	--	--
AT3G20120.1	6.3	5.71	5.84	5.51	6.07	5.82	6.07	5.55	--	--
AT5G46430.1	7.29	6.7	6.76	6.76	6.88	6.79	6.88	6.76	--	--
AT1G65320.1	4.25	3.66	3.9	3.51	4.17	3.67	4.08	3.44	--	--
AT2G41840.1	7.93	7.34	7.35	7.14	7.73	7.32	7.69	7.02	--	--
AT5G47910.1	5.25	4.66	4.89	4.67	4.89	4.69	5.31	5.07	--	--
AT2G43130.1	3.83	3.24	3.6	3.23	3.83	3.35	3.62	3.7	--	--
AT4G29780.1	3.37	2.78	3.95	3.09	3.56	2.78	3.89	3.2	--	--
AT1G74600.1	2.19	1.6	1.09	1.28	1.31	1.79	1.43	1.56	--	--
AT3G56950.2	2.98	2.39	1.96	2.37	2.88	2.64	2.98	2.71	--	--
AT3G58930.1	2.54	1.95	1.63	1.78	1.78	2.12	1.66	2.16	--	--
AT1G33990.1	5.29	4.7	3.81	4.32	4.58	4.74	4.6	4.65	--	--
AT4G00990.1	1.38	0.79	0.38	0.64	1.26	0.96	1.8	0.86	--	--
AT1G71090.1	3.9	3.31	2.64	2.17	2.97	3.19	2.9	3.17	--	--
AT5G09380.1	2.29	1.7	0.94	1.45	1.82	1.83	1.72	1.65	--	--
AT4G31930.1	2.42	1.83	3	2.08	1.98	1.73	2.23	1.48	--	--
AT1G60550.1	2.36	1.77	2.12	1.98	2.22	1.88	2.26	2.27	--	--
AT1G52780.1	1.94	1.35	1.54	0.7	1.57	1.18	1.88	0.88	--	--
AT1G23740.1	2.84	2.25	1.56	1.07	2.15	1.81	2.06	1.87	--	--
AT3G09162.1	2.5	1.91	1.53	2.73	1.23	2.48	1.48	1.14	--	--
AT5G02960.1	8.3	7.72	6.39	7.09	6.9	7.77	6.73	7.31	--	--
AT5G66460.1	2.57	1.99	3.33	2.57	2.76	2.18	3.34	1.92	--	--
AT3G26618.1	5.05	4.47	3.51	4.03	4.43	4.45	4.29	4.35	--	--
AT1G01960.1	4.24	3.66	3.6	3.3	3.63	3.44	3.88	3.58	--	--
AT2G02230.1	7.29	6.71	6.44	6.46	6.79	6.53	6.64	6.51	--	--
AT1G09970.2	8.1	7.52	7.86	7.56	7.82	7.53	8.01	7.62	--	--
AT5G51970.1	7.98	7.4	6.29	6.89	6.86	7.28	6.8	6.97	--	--
AT1G71850.1	3.66	3.08	4.05	2.77	3.85	3.04	3.83	3.08	--	--
AT4G34740.1	5.15	4.57	4.36	4.21	4.68	4.41	4.93	4.64	--	--
AT4G16120.1	3.43	2.85	3.84	2.93	3.99	2.95	4.16	3.44	--	--
AT1G48570.1	5.54	4.96	5.25	4.62	5.46	5	5.43	4.69	--	--
AT1G61870.1	5.36	4.78	5.15	4.62	5.48	4.72	5.43	4.64	--	--
AT5G14050.1	5.21	4.63	4.98	4.57	5.06	4.53	5.1	4.59	--	--
AT1G73080.1	4.72	4.14	4.35	3.72	4.12	3.97	4.34	3.71	--	--
AT4G20820.1	6.24	5.66	5.44	5.17	5.88	5.6	5.65	5.26	--	--
AT5G19160.1	1.93	1.35	1.06	1.21	1.28	1.05	1.19	1.28	--	--
AT4G33865.1	7.94	7.36	7.61	7.35	8.54	7.52	8.12	7.42	--	--
AT4G32290.1	4.91	4.33	5.44	4.2	4.34	4.37	4.64	4.25	--	--
AT3G63390.1	5.05	4.47	4.96	4.49	4.65	4.25	4.78	4.59	--	--
AT3G09760.1	4.17	3.59	4.5	3.41	3.9	3.79	4.36	3.45	--	--
AT2G36400.1	2.46	1.88	2.52	2.43	2.34	2.07	3.1	1.92	--	--
AT2G47590.1	3.79	3.21	3.68	3.17	3.48	3.34	3.66	2.8	--	--
AT4G29720.1	2.89	2.31	3.57	2.9	3.03	2.69	2.61	2.61	--	--
AT5G55130.1	3.75	3.17	3.66	3.14	3.44	3.22	3.51	3.21	--	--
AT3G47430.1	3.16	2.58	3.72	2.53	3.52	2.61	3.31	2.55	--	--
AT3G25290.1	3.38	2.8	3.98	3.25	3.05	2.86	3.24	3.13	--	--
AT5G51540.1	2.12	1.54	1.38	1.38	1.87	1.64	1.72	1.62	--	--
AT1G30890.1	3.38	2.8	2.72	2.72	2.84	3.21	3.25	3.01	--	--
AT3G55200.1	1.94	1.36	2.18	1.38	2.1	1.55	2.5	1.79	TRUE	TRUE
AT4G13990.1	2.89	2.31	3	2.06	2.52	2.24	2.88	1.83	--	--
AT1G50290.1	3.08	2.5	1.93	2.47	1.79	2.33	2.25	2.29	--	--
AT2G35640.1	0.76	0.18	0.8	0.5	2	0.95	1.32	0.16	TRUE	--
AT5G64650.1	3.39	2.81	2.05	2.95	2.69	2.94	3.08	2.73	--	--
AT3G55420.1	1.02	0.44	1.73	0.73	1.81	0.66	1.68	0.64	--	--
AT5G04310.1	0.82	0.24	0.98	0.79	0.49	0.72	0.55	0.55	--	--
AT5G37360.1	1.34	0.76	0.49	0	1.05	0.99	1.45	0.83	--	--
AT2G27300.1	0.77	0.19	0	0	0.24	0.17	0.92	0	--	--
AT4G33800.1	1.5	0.92	0.8	0	0.44	1.39	0.91	0.67	--	--
AT5G03060.1	0.85	0.27	0	0	0.14	0.19	0	0.1	TRUE	--
AT4G23970.1	0.58	0	0	0	0	0.19	0	0	--	--
AT2G07830.1	1.9	1.32	0	1.72	0.8	1.43	0	0.99	--	--
AT3G04350.1	4.02	3.44	3.43	3.25	3.65	3.57	3.59	3.61	--	--
AT1G51745.1	3.01	2.43	2.77	2.51	2.25	2.6	1.93	2.39	TRUE	--
AT4G38460.1	4.06	3.48	4.94	3.84	4.75	3.77	4.72	3.66	--	--
AT2G28480.1	2.86	2.28	2.52	1.66	2.24	1.95	2.56	1.91	--	--
AT2G35610.1	2.97	2.39	2.7	2.2	2.72	2.68	3.16	2.82	--	TRUE
AT3G51810.1	12.09	11.52	12.98	11.85	12.76	11.37	12.47	11.3	--	--
AT1G20900.1	5.57	5	6.23	5.27	6.09	5.09	6.15	5.44	--	--
AT4G24800.1	6.2	5.63	5.51	5.44	5.83	5.58	5.83	5.35	--	--
AT5G02870.1	7.74	7.17	7.46	7.02	7.85	7.09	7.79	6.97	--	--
AT4G10080.1	7.46	6.89	6.14	6.57	6.56	6.69	6.29	6.74	--	--
AT4G28760.1	4.95	4.38	5.13	4.3	4.84	4.46	5.21	4.47	--	--
AT1G15810.1	3.66	3.09	3.45	3	3.71	2.77	3.85	2.77	--	--
AT1G09570.1	6	5.43	5.19	5.2	5.47	5.28	5.44	5.44	--	--
AT1G70600.1	8.38	7.81	6.01	7.06	6.89	7.67	6.55	7.47	--	--
AT4G30920.1	4.07	3.5	3.91	3.7	3.79	3.69	4.01	3.46	--	--
AT3G07430.1	6.32	5.75	6.44	5.96	6.41	5.77	6.42	5.66	--	--
AT1G75420.1	3.22	2.65	2	2.4	2.91	2.72	2.81	2.62	--	--
AT4G39400.1	3.12	2.55	2.47	1.77	2.66	2.37	2.87	2.46	--	--
AT5G66090.1	5.4	4.83	5.01	4.9	5.26	4.99	5.31	4.78	--	--
AT3G04800.1	2.74	2.17	1.59	2.7	2.36	2.55	2.35	2.53	--	--
AT4G19170.1	5.67	5.1	5.87	5	5.2	4.86	5.36	4.97	--	TRUE
AT2G18520.1	2.6	2.03	2.11	1.8	2.18	1.78	2.34	1.68	--	--
AT5G61330.1	3.87	3.3	3.62	3.45	3.84	3.35	3.49	3.16	--	--
AT4G39390.1	3.16	2.59	1.32	1.76	2.52	2.94	2.18	2.35	--	--
AT5G37770.1	3.41	2.84	3.48	2.35	3.94	2.54	3.74	2.75	--	--
AT2G40720.1	1.41	0.84	0.67	0.63	0.88	1.01	0.98	0.53	--	--
AT2G01510.1	2.14	1.57	1.66	1.56	1.19	1.77	1.48	1.55	TRUE	--
AT5G42360.1	1.06	0.49	0	0.22	0.81	0.63	0.34	0.95	--	--
AT5G44930.1	2.04	1.47	0.89	1.38	1.63	1.67	1.75	1.84	--	--
AT1G59710.1	1.62	1.05	2.59	1.17	1.97	1.62	1.72	1.52	--	--
AT4G24320.1	1.58	1.01	2.07	0.78	1.72	0.83	1.64	0.86	--	--
AT2G37170.1	1.03	0.46	0.91	0	0.51	0.2	1.17	0.36	--	--
AT1G50050.1	0.99	0.42	0	0	0.18	0.45	0.34	0.12	--	--
AT5G18300.1	1.07	0.5	1.44	0	0.27	0.13	0	0	TRUE	--
AT1G12960.1	0.77	0.2	1.14	0	0	0.48	0.36	0.47	--	--
ATMG00470.1	1.27	0.7	0	1.34	0.99	1.01	0.31	1.1	--	--
AT1G67190.1	1.2	0.63	0	1.01	0.36	0.84	0.65	0.52	--	--
AT1G74730.1	1.46	0.89	0	0.96	1.42	1.38	1.32	0.77	--	--
AT1G23465.1	0.71	0.14	0	0.38	0	0.53	0.82	0.6	--	--
AT2G18230.1	1.92	1.35	1.96	1.93	2.06	2.23	2.1	1.64	--	--
AT2G40840.1	2.17	1.6	1.58	1.03	1.79	1.3	2.46	1.46	--	--
AT5G10610.1	4.09	3.52	3.79	3.5	3.92	3.71	4.2	3.33	--	--
AT1G48660.1	4.25	3.68	2.75	3.11	3.35	3.63	3.57	3.25	--	--
AT3G26030.1	2.85	2.28	2.77	2.57	2.44	2.39	2.3	2.39	TRUE	--
AT4G28830.1	3.4	2.83	2.82	2.4	2.01	2.97	3.1	2.76	--	--
AT3G03550.1	3.03	2.46	3.54	2.68	2.97	2.41	3.07	2.72	--	--
AT1G32090.1	2.94	2.37	2.25	2.14	2.28	2.53	2.68	2.63	--	--
AT5G15802.1	3.44	2.87	2.6	3.02	2.93	3.14	2.37	2.77	--	--
AT5G11730.1	3.4	2.83	3.47	2.9	2.81	3.06	2.96	3.05	TRUE	--
AT2G37320.1	1.94	1.37	1.33	1.83	1.36	1.64	1.35	1.53	TRUE	--
AT3G60960.1	3.5	2.93	3.58	3.37	3.26	2.73	3.14	3.06	--	--
AT4G24090.1	2.51	1.94	1.4	1.34	1.74	2.02	1.81	2.18	--	--
AT1G48880.1	1.17	0.6	0	0.51	0.96	0.91	1.1	1.18	--	--
AT1G17090.1	4.22	3.65	3.71	3.65	2.76	3.07	2.27	3.01	TRUE	--
AT1G43170.1	8.19	7.62	7.39	7.17	7.48	7.63	7.48	7.3	--	--
AT4G16720.1	8.03	7.46	7.1	7.15	7.42	7.56	7.46	7.27	--	--
AT3G53430.1	7.93	7.36	7.14	7.05	7.2	7.35	7.23	7.17	--	--
AT5G56100.1	8.39	7.83	6.81	7.34	7.4	7.6	7.25	7.38	--	--
AT3G48530.1	6.98	6.42	6.1	6.01	6.18	6.36	6.22	6.09	--	--
AT4G17390.1	7.4	6.84	7.07	6.75	7.31	6.79	7.36	6.92	--	--
AT1G61580.1	4.19	3.63	4.04	3.7	4.4	3.86	4.57	3.76	TRUE	--
AT5G52010.1	2.82	2.26	3.16	2.37	2.9	2.25	2.89	2.17	--	--
AT1G04900.1	1.95	1.39	1.94	1.38	1.84	1.98	2.01	1.79	--	TRUE
AT1G02050.1	3.02	2.46	3.36	2.37	2.94	2.84	3.08	2.4	--	--
AT5G15240.1	3.35	2.79	2.67	2.56	2.68	2.79	3.12	2.8	--	--
AT5G36220.1	3.41	2.85	3.4	2.96	3.67	2.84	4.04	3.01	TRUE	--
AT3G48250.1	3.52	2.96	2.34	2.47	2.89	3	3.17	2.86	--	--
AT5G40160.1	3.07	2.51	2.89	2.1	3.03	2.72	2.61	2.68	--	--
AT1G78050.1	2.52	1.96	0	1.89	3.25	1.96	3.44	2.01	--	--
AT3G20310.1	3.91	3.35	4.25	3.56	4.17	3.48	4.58	3.67	TRUE	--
AT1G05055.1	3.35	2.79	2.2	2.67	2.62	2.86	2.18	2.63	--	--
AT1G74910.1	3.27	2.71	2.21	2.69	2.75	2.82	2.84	2.82	--	--
AT4G13540.1	1.08	0.52	1.14	1.23	1.44	0.79	1.58	0	--	--
AT1G78700.1	3.15	2.59	2.59	2.25	2.9	2.62	2.51	2.2	--	--
AT1G22360.1	2.91	2.35	2.45	2.36	2.57	2.53	2.92	2.46	--	--
AT5G39350.1	3.14	2.58	2.35	1.6	2.62	2.42	2.23	2.25	--	--
AT3G60390.1	0.93	0.37	0	0.38	0.82	0.12	0.81	0.33	--	--
AT5G20110.1	1.73	1.17	2.54	0.93	2.2	0.84	2	1.5	--	--
AT1G24480.1	1.03	0.47	0.61	0.84	1.09	1.36	0.7	0.51	--	--
AT1G31310.1	1	0.44	1.21	0.8	1.01	0.52	1.56	0.7	--	--
AT3G47030.1	0.93	0.37	0	0.42	0.9	0.45	0.84	0.66	--	--
AT1G75460.1	0.78	0.22	0.93	0.75	0.72	0.68	0.89	0	--	--
AT4G13500.1	1.71	1.15	0	0.81	1.42	0.83	0.31	1.62	--	--
AT3G19800.1	1.3	0.74	0.63	0.69	0.61	1.29	1.2	0.97	--	--
AT3G61430.1	0.9	0.34	0	0	0.28	0.62	0.5	0.51	--	--
AT1G08390.1	2.44	1.88	0.94	1.24	1.34	2.24	1.93	2.22	--	--
AT2G01505.1	0.56	0	0	0	0.37	0.49	0	0.47	--	--
AT1G70510.1	1.62	1.06	0.86	1.24	0.66	1.14	0.47	0.98	TRUE	--
AT2G48121.2	0.56	0	0	0	0	0	0	0.33	--	--
AT5G17520.1	1.45	0.89	1.78	1.31	1.42	1.36	2.06	1.01	--	--
AT3G57110.1	0.71	0.15	1.51	0.76	0.91	0.38	0.52	0	--	--
AT5G43880.1	2.36	1.8	1.83	1.73	1.79	1.69	1.75	1.84	--	--
AT3G02330.1	1.67	1.11	0.64	0.92	1.16	0.93	1.26	1.12	--	--
AT5G20400.1	2.07	1.51	1.06	1.06	1.91	1.66	1.61	1.48	--	--
AT5G33280.1	2.09	1.53	1.41	0.75	1.85	1.33	1.71	0.88	--	--
AT5G16370.1	6.85	6.29	6.47	6.29	6.66	6.33	6.49	6.36	--	--
AT1G75840.1	4.27	3.71	2.76	3.16	2.74	3.64	3.08	3.23	--	--
AT4G34670.1	7.96	7.4	7.4	7.33	7.91	7.51	7.94	7.31	--	--
AT4G09800.1	7.05	6.49	5.19	6.25	6.36	6.73	6.51	6.46	--	--
AT5G60920.1	4.59	4.03	4.53	3.81	4.21	4.11	4.36	3.92	TRUE	--
AT3G04790.1	3.84	3.28	3.4	3.25	3.42	3.52	3.13	3.2	TRUE	--
AT1G22270.1	5.29	4.73	4.97	4.95	5.24	5.16	4.8	5.29	--	TRUE
AT4G37000.1	4.34	3.78	3.21	3.24	3.49	3.55	3.63	3.27	--	--
AT5G05470.1	4.88	4.32	4.99	4.29	4.59	4.5	4.76	4.17	--	--
AT3G09700.1	4.97	4.41	2.45	4.08	3.81	4.5	3.66	4.36	--	--
AT4G18730.1	6.79	6.23	5.45	5.85	5.96	6.26	5.97	5.68	--	--
AT3G51550.1	5.82	5.27	5.71	5.17	5.8	5.25	5.99	5.28	--	--
AT5G37475.1	5.73	5.18	2.59	4.53	3.97	5.04	3.73	4.6	--	--
AT1G29900.1	5.15	4.6	4.57	3.91	4.59	4.44	4.88	4.32	--	--
AT1G69890.1	6.61	6.06	5.88	5.89	6.05	5.9	6.15	5.88	--	--
AT3G46040.1	6.81	6.26	6.23	6.13	6.27	6.29	6.11	6.2	--	--
AT5G12130.1	3.14	2.59	2.4	2.3	2.05	2.7	2.44	2.7	--	--
AT3G14200.1	4.15	3.6	4.12	3.77	3.63	3.75	4	3.94	--	--
AT4G15640.1	3.89	3.34	3.28	2.77	3.49	3.16	3.38	2.95	--	--
AT4G01570.1	2.18	1.63	1.99	1.95	1.9	1.74	1.8	1.72	--	--
AT3G14700.1	4.41	3.86	4.61	3.65	4.53	3.61	4.85	3.8	--	--
AT4G23060.1	2.89	2.34	3.14	2.26	3.64	2.42	4.05	2.62	TRUE	--
AT3G52770.1	3.47	2.92	0	2.16	1.87	2.29	1.68	1.62	--	--
AT1G49780.1	2.04	1.49	2.2	2.2	2.34	2.07	2.49	1.84	--	--
AT5G06930.1	2.52	1.97	2.11	0.89	1.91	2.05	1.67	1.63	TRUE	--
AT5G54380.1	1.1	0.55	0.37	0	1.09	0.41	1.08	0.51	--	--
AT1G09680.1	2.37	1.82	2.24	1.56	2.53	1.78	2.3	1.74	--	--
AT2G25090.1	0.73	0.18	0	0.77	0.33	0.37	0.17	0.33	--	--
AT1G77885.1	2.12	1.57	0	0	2.39	0.62	3.24	0.83	--	--
AT2G38830.1	0.9	0.35	0	0	0.45	0.74	0.71	1.02	--	TRUE
AT3G01430.1	2.54	1.99	1.26	2.22	1.41	2.03	1.93	1.88	--	--
AT4G03010.1	0.98	0.43	0	0.78	1.1	0.8	1.04	0.49	--	--
AT3G21760.1	0.98	0.43	0.6	0.47	0.64	0.39	1.08	0.41	--	--
AT3G27906.1	1.76	1.21	0	1	1.19	1.08	1.83	1.26	--	--
AT1G36920.1	0.98	0.43	0	0	0.75	0.3	0	0.65	--	--
ATMG00890.1	1.33	0.78	1.75	0.53	0	1.12	0.36	1.32	TRUE	--
AT1G03660.1	0.55	0	0	0	0	0.6	0.64	0.8	--	--
AT5G18210.1	1.5	0.95	2.06	1.01	1.27	1.29	2.49	0.96	--	--
AT5G46460.1	1.44	0.89	0.93	1.01	1.28	1.27	1.19	1.18	--	--
AT2G44860.1	7.5	6.95	7.39	7.04	7.55	7.13	7.56	7.08	--	--
AT2G41430.1	7.12	6.57	7.13	6.76	7.81	6.69	7.69	6.79	TRUE	--
AT3G24080.1	6.53	5.98	6.41	6.13	6.73	5.65	6.5	5.75	--	TRUE
AT5G60960.1	5.55	5	5.52	5.09	5.46	4.98	5.6	4.99	--	--
AT1G52760.1	3.48	2.93	2.47	2.86	3.24	3.05	2.61	2.87	--	--
AT3G05120.1	6.83	6.28	6.43	5.91	6.54	6.48	6.6	6.4	--	--
AT5G42250.1	5.58	5.03	5.96	4.49	5.41	4.92	5.81	4.55	--	--
AT2G18670.1	6.01	5.46	6.09	5.79	6.54	5.75	6.42	5.85	TRUE	TRUE
AT4G37250.1	2.03	1.48	1.31	1.74	1.71	1.32	2.09	1.41	--	--
AT5G21160.3	4.35	3.8	4.87	3.79	4.53	3.89	4.84	3.88	--	--
AT1G51630.1	4.08	3.53	3.27	2.88	3.25	3.41	3.8	3.22	--	--
AT5G55210.1	4.64	4.09	3.78	3.88	4.17	4.01	4.14	3.89	--	--
AT1G76400.1	3.3	2.75	2.57	2.55	2.79	2.92	2.63	2.18	--	--
AT3G55280.1	6.26	5.71	5.1	5.4	5.82	5.81	5.64	5.52	--	--
AT5G58530.1	3.97	3.42	4.56	3.76	3.81	3.54	4.09	3.78	--	--
AT1G28150.1	4.46	3.91	3.02	2.83	3.01	4.01	3	3.68	--	--
AT3G18580.1	3.97	3.42	1.73	3.64	2.96	3.7	3.07	3.68	--	--
AT5G59910.1	8.9	8.36	7.9	8.27	8.39	8.5	8.3	8.37	--	--
AT5G41070.1	3.82	3.28	2.28	2.31	2.58	2.76	2.88	2.7	--	--
AT5G20130.1	4.79	4.25	2.97	4.03	4.47	4.43	4.26	4.03	--	--
AT2G05220.1	5.75	5.21	6.92	5.82	6.67	5.78	6.84	5.08	--	--
AT5G67480.2	7.16	6.62	6.71	6.43	7.01	6.58	6.97	6.5	--	--
AT5G62700.1	3.41	2.87	3.85	2.67	3.36	2.72	3.65	2.85	--	--
AT3G07750.1	4.68	4.14	4.07	3.97	4.25	4.3	4.43	4.24	--	--
AT5G25180.1	7.28	6.74	6.73	6.05	6.64	6.67	6.76	6.15	--	--
AT1G78080.1	4.65	4.11	5.49	4.01	5.61	3.98	5.44	4.07	--	--
AT1G34130.1	4.34	3.8	3.41	3.37	3.51	3.73	3.53	3.45	--	--
AT1G68690.1	3.44	2.9	4.64	3.15	3.9	2.96	4.18	3.13	--	--
AT4G34700.1	6.37	5.83	5.88	6.16	6.08	5.67	5.91	5.95	--	--
AT3G17090.1	4.79	4.25	4.17	4.43	4.38	4.53	4.24	4.36	--	--
AT3G55830.1	4.42	3.88	3.62	3.39	3.59	3.76	3.64	3.62	--	--
AT3G14920.1	5.67	5.13	5.83	5.09	5.82	5.15	5.83	5.07	TRUE	--
AT5G59850.1	7.66	7.12	6.3	6.72	6.96	7.21	6.89	6.91	--	--
AT3G58700.1	6.29	5.75	5.86	5.32	5.76	5.61	6.05	5.14	--	--
AT5G42650.1	2.63	2.09	2.29	1.59	2.85	2.06	3.01	1.73	--	--
AT2G37050.3	3.21	2.67	3.67	2.36	3.27	2.56	3.34	2.44	--	--
AT3G49720.1	4	3.46	4.41	3.35	4.3	3.34	4.64	3.19	TRUE	--
AT2G15910.1	3.42	2.88	2.15	2.42	2.52	2.89	2.11	2.81	--	--
AT1G14410.1	4.24	3.7	3.94	3.49	4.34	4	4.17	3.8	--	--
AT3G04550.1	3.51	2.97	4.73	3.3	4.2	2.92	4.19	2.98	--	--
AT1G15510.1	3.65	3.11	3.69	2.84	3.36	3.03	3.46	3.04	TRUE	--
AT1G72820.1	5.16	4.62	3.65	4.33	4.36	4.66	3.51	4.38	--	--
AT3G25660.1	2.78	2.24	1.12	2.17	2.16	2.18	2.37	2.31	--	--
AT4G35900.1	0.94	0.4	0.91	0.22	0.71	0.75	1.17	0.64	--	--
AT2G30780.1	3.52	2.98	2.99	2.96	2.52	2.66	2.4	2.5	--	TRUE
AT2G45250.2	3.25	2.71	3.37	2.92	4.01	3.18	3.69	2.61	TRUE	--
AT1G11670.1	0.78	0.24	0.59	0.46	1.01	0.32	0.78	0.56	--	--
AT3G57180.1	2.48	1.94	2.33	1.59	2.42	1.87	1.98	2.11	--	--
AT3G06430.1	3.46	2.92	2.85	2.32	3.02	2.66	2.47	2.7	--	--
AT1G73540.1	3.64	3.1	3	3.46	3.52	3.21	4.26	2.82	--	--
AT1G18840.1	3.02	2.48	2.43	2.05	2.19	2.51	2.8	1.73	--	--
AT5G55370.1	3.38	2.84	2.78	3.1	3.26	2.98	2.77	3.04	--	--
AT2G35155.1	0.75	0.21	0.9	0.79	1.03	0.57	0.39	0.6	--	--
AT5G49220.1	4.08	3.54	2.84	3.03	3	3.33	2.48	3.28	--	--
AT3G55770.7	3.62	3.08	3.27	3.67	3.23	3.25	3.24	3.5	--	--
AT4G31440.1	2.4	1.86	1.22	2.2	1.37	2.26	1.85	2.04	--	--
AT3G25013.1	1.09	0.55	0	0	0.29	0.27	1.09	0.68	--	--
AT5G67080.1	2.13	1.59	0.79	1.67	1.82	1.86	2.24	1.43	--	--
AT2G30560.1	0.66	0.12	0	0	0.91	0	0.23	0	--	--
AT1G48610.1	2.17	1.63	3.22	2.19	2.18	2.2	2.08	1.58	--	--
AT3G04184.1	1.82	1.28	0	1.46	1.69	1.73	0.64	1.08	--	--
AT4G25835.1	0.95	0.41	0.58	0.72	0.73	0.35	0.56	0.44	--	--
AT4G12382.1	2.22	1.68	0.93	1.43	1.45	2.14	1.2	1.45	--	--
AT5G42053.1	0.54	0	0	0.89	0	0.33	0	0	--	--
AT3G49796.1	0.54	0	0	0	0	0	0	0	--	--
AT1G53600.1	1.45	0.91	0.23	0.79	0.88	1.09	1.03	1.25	--	--
AT5G50390.1	1.13	0.59	0.44	0.62	0.99	0.5	0.79	0.68	--	--
AT2G19670.1	1.13	0.59	1.25	1.02	0.93	0.75	0.98	0.63	--	--
AT1G70720.1	1.16	0.62	2.25	0.96	1.23	0.64	1.82	0.68	--	--
AT3G15115.1	2.03	1.49	1.31	1.42	1.47	1.49	1.6	1.38	--	--
AT1G15530.1	4.31	3.77	4.89	3.85	4.67	3.66	4.64	3.78	--	--
AT5G64670.1	5.02	4.48	4.55	3.78	4.8	4.48	5	4.42	--	--
AT3G25150.2	3.93	3.4	3.26	3.59	4.13	3.55	3.75	3.59	--	--
AT3G59840.1	6.71	6.18	4.43	5.5	5.72	5.9	5.47	5.52	--	--
AT1G15250.1	5	4.47	4.37	4.07	4.72	4.7	4.16	4.51	TRUE	--
AT2G35040.1	5.36	4.83	4.93	4.49	5.06	4.81	5.12	4.8	--	--
AT2G30620.1	6.94	6.41	6.85	5.7	6.75	6.41	7.01	5.69	--	--
AT5G59500.1	4.81	4.28	3.21	3.49	3.6	4.25	3.72	3.84	--	--
AT1G78270.1	4.48	3.95	4.38	3.82	4.53	3.94	4.49	4.07	--	--
AT3G49470.1	4.8	4.27	4.06	3.64	4.72	4.43	4.32	4.21	--	--
AT1G19370.1	2.89	2.36	3.29	1.93	2.98	2.39	3.06	2.39	--	--
AT2G03780.1	4.11	3.58	3.15	3.39	3.69	3.5	4.18	3.62	--	--
AT1G31850.1	4.23	3.7	3.78	3.51	3.82	3.75	4.13	3.43	--	--
AT5G63630.1	2.37	1.84	2.23	1.57	2.34	2.13	2.61	1.6	--	--
AT4G13070.1	2.68	2.15	2.22	2.01	2.56	2.27	2.53	2.17	--	--
AT2G15820.1	2.54	2.01	2.49	2.24	2.38	2.35	2.21	2.29	--	--
AT5G44070.1	2.45	1.92	1.62	1.82	2.04	2.04	1.91	1.95	--	--
AT2G25800.1	2.58	2.05	1.72	2.04	2.22	2.15	2.42	2.06	--	--
AT1G17490.1	5.58	5.05	4.1	4.82	4.32	4.98	4.72	4.64	--	--
AT1G04290.1	3.14	2.61	2.55	2.21	1.55	2.78	2.21	2.68	TRUE	--
AT2G03330.1	2.22	1.69	0	2.15	0.63	1.61	1.26	1.99	--	--
AT1G30010.1	2	1.47	1.65	1.04	1.6	1.46	1.8	1.32	--	--
AT3G07290.1	1.32	0.79	0.65	0.72	0.6	0.77	0.86	0.47	--	--
AT5G19940.1	1.35	0.82	2.52	0.48	0.91	1.42	1.85	0.81	--	--
AT4G14490.1	0.88	0.35	0	0.69	0.63	0.4	0.21	0.7	--	--
AT5G09995.2	0.97	0.44	0	0.45	0.86	0.81	1.03	1.01	--	--
AT5G11425.1	1.87	1.34	0	1.6	0.9	1.48	1.19	2.24	--	--
AT1G29840.1	0.69	0.16	0	0.92	0.3	0.75	0.29	0.38	--	--
AT5G41880.1	0.53	0	0.64	0.14	0	0.24	0.34	0.34	--	--
AT5G44560.1	0.96	0.43	0.65	0	0	0.52	0	0.54	TRUE	--
AT4G10410.1	0.69	0.16	0	0	0	0.4	0.29	0	--	--
AT2G27228.1	1.05	0.52	0	1.23	0	0.48	1.44	0	--	--
AT3G26147.1	0.53	0	0	0	0	0	0	0	--	--
AT4G14090.1	1.15	0.62	1.25	0.87	0.73	0.79	0.99	0.77	--	--
AT5G39580.1	1.46	0.93	1.75	1.02	1.86	1	1.52	1.13	--	--
AT1G78180.1	2.19	1.66	2.21	1.85	2.59	1.98	2.5	2.09	--	--
AT3G03660.2	1.88	1.35	1.82	1.69	1.6	1.98	1.89	1.69	--	--
AT5G27400.1	3.61	3.08	2.03	3.03	3.33	3	3.14	3.25	--	--
AT5G47780.1	4.22	3.69	4.18	2.94	3.96	3.67	4.24	3.15	--	--
AT5G54880.1	1.59	1.06	0	0.31	0.88	1.14	1.29	1.19	--	--
AT1G69935.1	3.65	3.12	1.85	2.93	3.56	2.94	4.04	2.9	--	--
AT5G64290.1	4.43	3.9	4.81	4.01	4.39	3.96	4.74	3.96	--	--
AT3G46610.1	3.21	2.68	3	2.66	3.24	2.81	3.32	2.66	--	--
AT5G51960.1	3.67	3.14	3.58	3.05	3.09	2.67	3.18	2.39	--	--
AT1G57870.3	2.69	2.16	2.23	2.17	2.51	2.35	2.29	2.48	--	--
AT3G56030.1	2.71	2.18	2.08	1.98	2.93	2.22	2.76	2.52	--	--
AT4G36400.1	2.42	1.89	1.97	1.82	1.39	1.77	1.96	1.61	TRUE	--
AT1G62720.1	2.05	1.52	2.04	1.35	2.33	1.7	1.91	1.41	--	--
AT5G05800.1	4.51	3.98	3.24	3.56	3.95	3.91	3.7	3.57	--	--
AT4G04190.1	2.69	2.16	2.84	2.55	2.34	2.52	2.42	2.27	--	--
AT1G09700.1	3	2.47	2.38	2.37	2.67	2.54	2.85	1.95	--	--
AT2G05710.1	9.33	8.8	8.97	8.61	9.12	8.74	9.18	8.75	--	--
AT1G74560.3	6.39	5.86	6.2	5.36	6.17	5.84	6.26	5.46	--	--
AT2G34355.1	7.43	6.9	6.89	6.91	7.03	6.85	6.91	6.72	--	--
AT1G15740.1	5.51	4.98	4.47	4.58	4.9	5.02	4.84	4.71	--	--
AT5G25350.1	7.1	6.57	5.9	6.1	5.88	6.36	6.06	6.16	--	--
AT1G07660.1	5.35	4.82	3.84	5.36	4.97	5.18	4.75	5.37	--	--
AT1G74380.1	4.72	4.19	3.89	4.1	4.27	4.05	4.41	4.22	--	--
AT2G13290.1	6.29	5.77	6.49	5.52	6.35	5.78	6.39	5.61	--	--
AT4G30960.1	6.65	6.13	5.86	6.33	6.15	6.2	6.19	6.51	--	--
AT5G54170.1	7.58	7.06	5.69	6.9	6.63	6.94	6.65	7.08	--	--
AT4G22990.2	5.86	5.34	5.04	4.91	5.07	5.29	5.37	5.31	--	--
AT3G27030.1	5.86	5.34	6.55	5.6	6.54	5.54	6.2	5.57	--	--
AT5G05250.1	6.36	5.84	6.73	5.92	6.48	5.67	6.19	5.49	--	TRUE
AT5G38480.1	6.94	6.42	5.44	5.77	6.1	6.41	5.83	6.03	--	--
AT1G71210.1	3.53	3.01	3.06	2.65	3.33	2.83	3.24	2.99	--	--
AT2G28380.1	4.24	3.72	4.47	3.65	4.03	3.93	4.29	3.74	--	--
AT1G78880.1	5.4	4.88	4.91	4.96	5.3	4.77	5.44	4.76	--	--
AT3G60680.1	2.49	1.97	1.18	1.48	1.69	1.74	0.97	1.74	--	--
AT5G63160.1	1.7	1.18	0	0.72	0.99	1.31	0.8	0.78	--	--
AT5G15254.1	2.24	1.72	0	2.3	0.59	1.51	1.8	1.42	--	--
AT1G74970.1	3.59	3.07	4.16	3.51	4.01	3.29	4.18	3.11	--	--
AT5G27380.1	3.52	3	2.87	3.12	3.44	3.18	3.45	3.01	--	--
AT3G25540.1	1.8	1.28	1.6	1.57	0.9	0.96	1.34	1.46	--	--
AT5G59540.1	4.08	3.56	3.46	3.4	3.25	3.71	3.4	3.21	--	--
AT2G22125.1	2.79	2.27	2.66	2.1	2.48	2.26	2.77	2.3	--	--
AT1G10970.1	3.15	2.63	2.41	2.16	2.5	2.73	3.09	2.21	--	--
AT3G62890.1	2.04	1.52	1.21	1.76	1.48	1.6	1.95	1.83	--	--
AT1G11720.2	2.66	2.14	2.23	1.42	1.89	2.3	2.19	1.97	--	--
AT2G39420.1	3.19	2.67	3.34	2.33	2.2	2.88	3.5	2.54	--	--
AT5G60590.2	3.73	3.21	2.83	3.37	2.61	3.28	2.85	3.44	--	--
AT5G59900.1	0.75	0.23	0.98	0.14	0.52	0.48	0.67	0.57	--	TRUE
AT3G18910.1	2.37	1.85	2.91	1.56	2.78	1.72	2.64	1.29	--	--
AT1G71070.1	3.22	2.7	2.53	2.27	3.19	2.56	3.16	2.38	--	--
AT4G01310.1	3.84	3.32	3.59	3.42	3.72	3.6	3.57	3.46	--	--
AT5G47160.1	2.33	1.81	1.15	1.85	2.14	1.54	1.78	1.55	--	--
AT4G03190.1	2.94	2.42	1.2	1.77	2.23	2.55	1.89	2.29	--	--
AT4G30360.1	2.29	1.77	0.43	1.08	1.65	1.89	1.37	1.79	--	--
AT1G28530.1	3.66	3.14	3.1	2.98	2.95	3.17	3.29	3.3	--	--
AT2G20270.2	3.46	2.94	2.02	3.37	3.28	3.1	3.16	3.36	--	--
AT1G03440.1	2.95	2.43	2.36	1.54	2.69	2.32	2.75	2.25	--	--
AT4G20030.1	3.94	3.42	2.57	2.49	3.09	3.42	3.07	2.99	--	--
AT3G11570.1	1.8	1.28	0.91	1.15	1.85	1.58	1.98	1.3	--	--
AT4G11640.1	1.56	1.04	1.71	0.89	1.24	1.67	1.49	1.5	--	TRUE
AT3G21190.1	1	0.48	1.48	0.74	0.58	0.89	1.14	0.56	--	--
AT5G66940.1	1.58	1.06	1.69	1.03	0.95	1.12	1.64	1.43	--	--
AT5G28630.1	0.66	0.14	1.43	0	0.27	0.13	0	0.49	--	--
AT2G34224.1	0.52	0	0	0	0	0	0.61	0.44	--	--
AT3G13403.1	0.52	0	0	0	0	0	0	0	--	--
AT1G32225.1	0.52	0	0	0	0	0	0	0	--	--
AT4G40070.1	1.45	0.93	0.83	0	1.92	1.08	1.14	1.28	--	--
AT3G57970.1	1.22	0.7	1.13	0.2	0.56	0.61	0.95	0.59	--	--
AT4G10420.1	1.21	0.69	0	0.66	0	0.79	0.13	0.95	--	--
AT5G06540.1	1.86	1.34	0.86	1.15	1.67	1.33	1.45	1.26	--	--
AT1G61570.1	7.59	7.07	4.58	6.26	6.08	7.01	5.43	6.68	--	--
AT3G62980.1	5.08	4.56	4.45	4.87	4.51	4.68	4.6	4.64	--	--
AT5G08180.1	6.85	6.33	6.52	6.32	6.81	6.39	6.77	6.4	--	--
AT3G63540.1	6.97	6.45	6.88	6.6	7.16	6.22	6.86	6.24	--	TRUE
AT1G22610.1	5.43	4.91	5.1	4.86	5.06	4.87	5.16	4.99	--	--
AT3G16050.1	4.85	4.33	3.04	4.35	3.62	4.02	3.79	4.29	--	--
AT5G22440.1	4.39	3.87	3.72	3.07	4.14	3.68	4.55	3.79	--	--
AT5G57815.1	6.05	5.53	4.97	5.36	5.71	5.72	6.15	5.76	--	--
AT2G27840.1	4.43	3.91	0.7	3.98	3.63	3.8	3.53	3.6	--	--
AT2G44050.1	4.02	3.5	2.58	3.4	3.48	3.49	3.62	3.81	--	--
AT1G47970.1	9.13	8.62	9.17	8.86	9.24	8.34	8.92	8.47	--	--
AT5G23460.1	5.53	5.02	4.07	5.05	4.69	5.02	4.34	4.63	--	--
AT5G10960.1	6.48	5.97	4	5.16	4.43	5.72	4.16	5.6	--	--
AT2G39670.2	4.61	4.1	4.77	3.88	4.93	4.1	4.97	3.73	TRUE	--
AT5G27600.1	6.56	6.05	5.31	5.33	5.67	5.94	5.78	5.77	--	--
AT5G67290.1	5.65	5.14	5.07	5.14	4.95	5.18	5	5.15	--	--
AT1G80600.1	4.48	3.97	4.13	4.07	4.14	4.16	3.98	4.12	--	--
AT3G17910.1	3.68	3.17	4.09	2.57	4	3.18	3.9	3.45	--	--
AT1G26190.1	3.28	2.77	2.41	2.58	2.61	2.88	2.72	2.54	--	--
AT5G60040.2	3.14	2.63	3.53	2.27	3.22	2.52	3.42	2.64	--	--
AT5G63410.1	2.22	1.71	0.95	1.03	1.6	1.71	1.91	1.33	--	--
AT5G57100.1	3.56	3.05	2.29	2.48	2.96	3.32	2.88	2.79	--	--
AT5G19020.1	1.91	1.4	0.8	1.37	1.29	1.51	1.06	1.61	--	--
AT5G42130.1	3.52	3.01	3.26	3.33	3.31	3.33	3.43	2.92	--	--
AT3G10980.1	3.22	2.71	2.51	2.83	2.7	2.61	2.67	2.84	--	--
AT3G27890.1	2.66	2.15	2.28	1.66	2.13	2.29	2.47	3.08	--	--
AT1G11630.1	3.12	2.61	2.42	2.24	2.63	2.88	2.51	2.72	--	--
AT4G09900.1	3.47	2.96	3.16	2.55	2.74	2.72	3.05	2.92	TRUE	--
AT5G16340.1	2.16	1.65	1.38	1.44	1.96	1.61	1.85	1.3	--	--
AT1G80560.1	2.78	2.27	2.04	2.34	2.49	1.92	2.06	2.5	--	--
AT4G39550.1	1.7	1.19	1.7	0.78	1.76	0.91	1.38	0.86	--	--
AT5G67560.1	2.87	2.36	1.9	1.72	1.48	2.3	1.3	1.76	--	--
AT5G53045.1	2.91	2.4	1.85	1.78	0.7	2.41	2.03	2.48	TRUE	--
AT1G28600.1	2.23	1.72	0	1.14	1.62	1.85	2.28	1.65	--	--
AT1G20950.1	1.6	1.09	0.86	1.39	1.33	1.44	1.27	1.6	--	--
AT5G51820.1	1.98	1.47	0.86	1.15	1.4	1.44	1.45	1.05	--	--
AT3G49740.1	1.67	1.16	0.42	0.6	1.15	1.15	0.89	1.37	--	--
AT1G15825.1	1.3	0.79	1.58	1.08	1.65	0.52	2.25	0	--	--
AT4G19850.2	1.27	0.76	1.1	0.51	0.18	0.59	0.35	0.13	TRUE	--
AT4G18840.1	1.94	1.43	1.11	1.45	1.22	1.66	1.21	1.22	--	--
AT5G02230.1	1.97	1.46	1.48	1.59	1.88	1.69	2.27	1.98	--	--
AT2G03980.1	1.01	0.5	1.25	0.47	0.99	0.46	0.41	0.52	--	--
AT5G11750.1	1.51	1	0	1.02	0.94	1.26	0.83	0.52	--	--
AT4G23420.3	0.86	0.35	0.81	1.18	0.35	0.84	0.24	0.57	--	--
AT2G35658.2	1.53	1.02	1.77	1.7	0.65	1.22	1.1	1.72	--	--
AT2G06983.1	0.51	0	0	0	0.43	0.4	0	0	--	--
AT5G18690.1	0.51	0	0	0	0	0	0	0	--	--
AT2G46890.1	1.16	0.65	0	1.21	0.64	1.17	1.26	0.58	--	--
AT3G08580.1	7.55	7.04	6.74	6.72	7.19	6.95	7.25	6.79	--	--
AT2G36530.1	8.68	8.17	8.06	8.26	8.67	8.29	8.65	8.29	--	--
AT2G45560.1	6.95	6.44	6.12	6.07	6.29	6.34	6.41	6.4	--	--
AT1G52300.1	7.72	7.21	7.51	7.08	7.72	7.41	7.65	7.3	--	TRUE
AT2G28000.1	7.35	6.84	6.5	6.58	6.59	6.74	6.67	6.67	--	--
AT2G20120.1	4.04	3.53	1.74	3.07	3.03	3.57	3.13	3.78	--	--
AT1G07920.1	6.38	5.87	6.28	5.73	6.18	6.08	6.2	6	TRUE	TRUE
AT3G46600.1	6.75	6.24	6.35	6.09	6.66	6.21	6.6	6.02	--	--
AT5G13390.1	6.02	5.51	5.46	5.26	5.55	5.41	5.58	5.29	--	--
AT5G24910.1	4.84	4.33	5.25	4.14	4.68	4.44	5.05	4.22	--	--
AT3G05590.1	8.02	7.51	7.12	7.44	7.24	7.62	7.23	7.48	--	--
AT3G57080.1	3.72	3.21	3.33	2.7	3.35	3.57	3.3	2.94	--	--
AT5G03850.1	7.46	6.95	5.89	6.49	6.83	6.88	6.35	6.82	--	--
AT1G19740.1	6.13	5.62	6.69	5.49	6.5	5.66	6.58	5.45	--	--
AT1G23870.1	3.72	3.21	3.56	3.25	3.88	3.32	4.09	3.39	TRUE	--
AT5G62900.1	3.98	3.47	3.37	3.15	4.95	3.68	4.92	3.86	TRUE	--
AT3G49180.1	3.46	2.95	3.35	3.49	3.67	3.01	3.53	2.87	--	--
AT1G19600.1	5.29	4.78	3.71	4.78	4.7	4.69	4.81	4.81	--	--
AT5G23300.1	5.38	4.87	4.77	4.75	4.78	4.92	5.2	4.82	--	--
AT1G72120.1	4.38	3.87	3.26	3.66	3.62	3.83	3.75	3.97	--	--
AT1G68590.1	2.97	2.46	4.42	1.43	3.95	2.6	3.42	2.79	--	--
AT1G21600.1	5.46	4.95	4.16	4.6	4.8	4.97	4.68	4.98	--	--
AT5G39940.1	2.94	2.43	3.19	2.63	3.15	3.43	3.27	3.84	--	--
AT3G51430.1	3.76	3.25	3.3	2.66	3.26	3.11	2.86	3.1	--	--
AT5G56550.1	4.25	3.74	2.61	3.36	3.54	3.57	3.49	3.63	--	--
AT5G43140.1	1.9	1.39	0.58	1.51	1.98	2	1.12	2.06	--	TRUE
AT1G13810.1	4.72	4.21	3.66	4.18	3.92	4.17	3.89	4.2	--	--
AT5G24980.1	4.88	4.37	1.98	2.92	2.72	4.02	2.16	3.44	--	--
AT5G24352.1	3.05	2.54	3.15	2.79	1.33	2.51	2	2.59	TRUE	--
AT4G13950.1	2.17	1.66	0	1.96	1.04	1.44	0.61	1.47	--	--
AT1G58380.1	5.56	5.06	4.92	4.93	5.21	5.13	5.27	4.75	--	--
AT1G29710.1	2.53	2.03	1.51	1.88	2.43	2.21	2.05	2	--	--
AT5G13290.2	1.35	0.85	0	0.3	0.74	0.84	1.55	0.63	--	--
AT2G30720.1	1.35	0.85	0	1.52	0.84	1.17	1.21	1.42	--	--
AT1G15690.1	8.7	8.2	7.86	7.92	7.93	8.16	8.02	8.01	--	--
AT1G70782.1	8.24	7.74	7.45	7.9	8.9	8.01	8.95	8.11	--	TRUE
AT4G13850.1	9.39	8.89	8.94	8.76	9.25	8.92	9.15	8.74	--	--
AT1G01300.1	4.05	3.55	5.01	3.46	4.22	3.51	4.6	3.57	--	--
AT2G04860.1	1.03	0.53	0	0.86	0.52	0.73	0.64	1.15	--	--
AT1G78240.1	3.65	3.15	2.79	2.79	3.22	3.09	3.22	3.24	--	--
AT4G14360.1	4.17	3.67	3.51	3.65	3.69	3.72	3.86	3.67	--	--
AT4G24660.1	6.6	6.1	6.6	5.93	6.98	5.98	6.85	6.04	TRUE	--
AT1G48990.1	8.25	7.75	8.96	7.65	8.63	7.71	8.45	7.55	--	--
AT1G05070.1	2.69	2.19	0.75	2.35	2.71	2.32	2.29	2.09	--	--
AT5G46160.1	3.6	3.1	3.28	2.34	4.08	3.21	3.01	2.92	--	--
AT3G66658.2	2.17	1.67	1.73	1.75	1.62	2.12	2.07	1.66	--	--
AT1G33790.2	5.08	4.58	4.67	4.09	4.7	4.73	4.94	4.27	--	--
AT1G76090.1	5.51	5.01	5.29	4.74	5.2	4.94	5.62	4.77	--	--
AT1G80620.1	4.63	4.13	4.68	3.92	4.83	4.45	4.8	4.14	--	--
AT2G26190.1	3.7	3.2	2.58	3.34	3.31	3.4	3.39	3.3	--	--
AT3G05140.1	3.54	3.04	4.23	3.47	3.65	3.28	4.35	3.42	--	--
AT3G44330.1	4.2	3.7	3.49	2.84	3.48	3.86	3.81	3.59	--	--
AT2G26110.1	4.53	4.03	4.92	3.85	5.03	4.11	5.32	3.95	--	--
AT4G04340.2	4.69	4.19	4.25	3.58	4.12	4.28	4.46	4.11	--	--
AT1G26740.1	4.59	4.09	4	4.67	5.1	4.79	5.09	4.53	TRUE	TRUE
AT4G34215.1	1	0.5	1.96	0.79	1.32	1.08	1.38	1.43	--	TRUE
AT2G11910.1	6.86	6.36	6.71	6	6.76	6.09	6.65	5.77	--	--
AT1G27770.1	3.9	3.4	3.09	3.09	3.31	3.39	3.62	3.03	--	--
AT4G32400.1	4.3	3.8	4.32	3.46	4.23	3.54	4.41	3.87	--	--
AT5G01590.1	1.88	1.38	1.95	1.57	1.14	1.16	2.24	0.88	--	--
AT1G33060.2	4.09	3.59	3.31	3.56	3.59	3.8	3.59	3.83	--	TRUE
AT3G16000.1	1.86	1.36	1.54	1.12	1.19	1.1	1.33	0.98	TRUE	--
AT4G36890.1	2.56	2.06	1.86	1.62	2.13	1.94	2.4	2.06	--	--
AT1G74510.2	2.79	2.29	2.84	1.72	2.05	1.87	2.42	1.89	TRUE	--
AT1G24996.1	3.87	3.37	4.22	3.25	4.09	4.07	4.18	3.92	--	TRUE
AT5G59600.1	1.75	1.25	0.96	1.94	1.78	1.2	1.12	0.98	--	--
AT4G32208.1	3.86	3.36	2.35	3.26	2.74	3.27	2.77	3.03	--	--
AT1G67490.1	2.34	1.84	2.09	1.15	1.64	1.88	2.08	1.6	TRUE	--
AT3G18535.1	3.67	3.17	2.98	3.65	3.34	3.4	3.27	3.54	--	--
AT3G49810.1	1.25	0.75	0	0.14	0.85	0.88	0.34	0.18	--	--
AT3G61650.1	1.22	0.72	0	0.26	0.76	0.91	0.53	0.82	--	--
AT1G07590.1	2.68	2.18	2.11	2.18	1.95	2.44	2.48	2.35	--	--
AT4G38050.1	1.56	1.06	1.38	0.74	1.29	1.36	1.73	1.05	--	--
AT2G40570.1	2.78	2.28	0.79	1.82	1.96	2.45	2.65	2.26	--	--
ATCG00760.1	0.99	0.49	0	1.17	0.84	0.45	0	1.04	--	--
AT1G02160.2	5.18	4.68	1.9	4.9	4.48	4.66	4.11	4.83	--	--
AT3G14610.1	2.48	1.98	2.3	1.8	2.58	1.71	2.49	1.62	--	--
AT3G14430.1	5.13	4.63	2.92	4.57	2.94	4.09	2.85	3.73	--	TRUE
AT2G31380.1	0.83	0.33	0.61	0.26	0.59	0.43	1.17	0.42	--	--
AT5G51330.1	0.81	0.31	1.13	0.2	0.73	0.43	0.55	0.36	--	--
AT1G23770.1	1.94	1.44	0	1.15	1.3	1.59	1.08	1.53	--	--
AT3G46630.1	3.46	2.96	0	2.28	2.38	2.97	2.37	2.94	--	--
AT5G01080.1	1.56	1.06	1.61	1.34	1.1	0.93	1.09	0.9	--	--
AT5G58320.2	0.94	0.44	0.54	0.82	0.62	0.7	1.09	0.81	--	--
AT1G72950.1	0.61	0.11	0	0	0.64	0.1	0.7	0.15	--	--
AT5G05830.1	1.64	1.14	1.79	1.25	0.91	1.06	1.46	0.84	--	--
AT1G66540.1	0.5	0	0	0	0.21	0.1	0	0.14	--	--
AT5G52547.1	0.86	0.36	0	0	0	0.72	0	0	--	--
AT3G58100.1	0.5	0	0	0	0	0	0	0	--	--
ATMG00990.1	0.5	0	0	0	0	0	0	0	--	--
AT5G39320.1	0.97	0.47	1.36	0.26	0.7	1.01	0.64	0.67	--	TRUE
AT3G19380.1	2.01	1.51	2.38	2.16	3.08	1.9	2.96	1.84	TRUE	--
AT1G10000.1	2.07	1.57	1.97	1.35	1.99	1.35	2.36	1.44	--	--
ATMG01350.1	1.61	1.11	0.9	1.56	1.71	1.8	1.16	1.41	--	--
AT4G27540.1	4.18	3.68	4.58	3.26	4.57	3.61	4.49	3.35	--	--
AT4G26610.1	3.32	2.82	2.8	2.86	3.12	3.09	2.95	2.91	--	--
AT1G35620.1	5.54	5.05	4.73	4.5	5.22	4.9	5.1	4.7	--	--
AT5G26780.3	5.69	5.2	4.77	4.84	4.81	5.11	4.93	4.92	--	--
AT1G69910.1	2.41	1.92	2.13	1.72	2.73	1.74	2.4	1.68	--	--
AT2G34740.1	8.53	8.04	7.82	7.55	7.98	8.09	7.91	7.6	--	--
AT5G14180.1	7.8	7.31	7.58	7.3	7.72	7.36	7.91	7.41	--	--
AT2G26980.4	5.7	5.21	5.25	5.12	6.24	5.43	6.26	5.47	--	TRUE
AT5G11280.1	5.32	4.83	3.95	4.48	4.8	4.99	4.58	4.57	--	--
AT3G08940.2	3.62	3.13	3.47	3.28	3.61	3.23	3.37	3.27	--	--
AT5G08780.1	2.79	2.3	2.44	1.96	2.76	2.31	1.93	2.23	--	--
AT3G05560.1	7.59	7.1	6.26	6.68	6.69	6.89	6.48	6.69	--	--
AT4G13290.1	2.56	2.07	2.62	2.61	2.85	2.13	3.13	2.52	TRUE	--
AT5G55630.1	3.39	2.9	2.99	2.88	2.71	2.94	2.55	2.32	TRUE	--
AT5G28900.1	2.74	2.25	0.77	2.15	2.35	2.59	2.48	2.46	--	--
AT4G32520.1	5.88	5.39	4.8	5.01	5.21	5.53	5.21	5.26	--	--
AT1G16930.1	3.39	2.9	1.26	1.73	2.1	2.59	1.97	1.97	--	--
AT3G48750.1	4.48	3.99	4.37	3.55	4.69	3.96	4.48	3.85	--	--
AT3G45020.1	4.12	3.63	3.51	4.08	4.38	4.34	3.55	3.74	--	--
AT4G33580.2	4.53	4.04	3.66	3.93	4.06	4.27	3.6	3.74	--	--
AT3G02920.2	2.75	2.26	2.38	2.16	2.52	2.47	2.51	2.39	--	--
AT4G34555.1	5.26	4.77	6.09	4.63	5.65	4.86	6.01	4.89	--	--
AT5G06280.1	3.53	3.04	4.74	2.93	4.58	3.27	4.87	3.2	--	--
AT5G49410.1	2.87	2.38	3.13	2.29	3.45	3.11	3.52	2.82	--	TRUE
AT5G15980.1	4.49	4	3.48	3.78	3.78	3.89	3.81	3.86	--	--
AT3G51320.1	2.66	2.17	1.41	1.88	2.28	2.08	2.22	1.96	--	--
AT3G04230.1	4.29	3.8	3.96	3.69	4	3.87	4.11	3.2	--	--
AT4G02600.1	2.89	2.4	2.41	1.81	2.01	2.47	2.36	1.86	TRUE	--
AT1G07170.1	4.96	4.47	5.09	4.82	5.05	4.37	4.87	4.69	--	--
AT2G13660.1	3.52	3.03	2.18	2.83	3.05	3.11	2.71	3.16	--	--
AT3G18940.1	4.23	3.74	2.2	3.01	3.29	3.87	2.92	3.1	--	--
AT1G51400.1	2.82	2.33	0	1.87	2.53	2.47	1.92	2.19	--	--
AT5G20140.2	2.58	2.09	2.36	1.86	2.1	2.25	1.83	2.19	TRUE	--
AT2G17830.1	1.93	1.44	0.71	1.48	0.88	1.55	1.04	1.19	--	--
AT3G11590.1	1.35	0.86	1.78	0.68	1.38	0.8	1.14	0.63	--	--
AT3G28620.1	1.08	0.59	0	0	0.51	0.41	0	0.36	--	--
AT5G18590.1	0.69	0.2	0.92	0.26	0.51	0.28	0.92	0.04	--	--
AT3G46360.1	1.5	1.01	0	0.56	0.54	1.09	0.38	1.01	TRUE	--
AT5G19670.1	1.53	1.04	1.29	0.83	1.09	1.32	1.27	1.06	--	--
AT2G33760.1	1.47	0.98	1.06	0.4	0.99	1.07	0.6	0.81	TRUE	--
AT1G11290.1	1.48	0.99	0.39	0.55	0.83	0.72	0.97	0.86	--	--
AT3G10405.1	0.77	0.28	0	0.29	0.99	0.41	0.36	0.65	--	--
ATMG00270.1	2.25	1.76	1.15	2.07	1.86	1.5	1.91	2.27	--	--
AT1G51402.1	0.49	0	2.36	0	0	0.93	1.57	0	--	--
AT1G18650.1	0.49	0	0	0.82	0	0.2	0.4	0.28	--	--
AT1G65113.1	0.49	0	0	0	0	0.2	0	0	--	--
AT3G15578.1	0.49	0	0	1.73	0	0	0.58	0.41	--	--
AT1G36272.1	0.49	0	0	0	0	0	0	0.41	--	--
AT5G40855.1	0.96	0.47	2.07	1.48	0	0.61	0	0.59	--	--
AT4G03600.1	1.38	0.89	1.35	0.66	0.45	1.08	1.59	1.31	--	--
AT5G14430.1	3.19	2.7	2.62	2.18	3.07	2.53	3.15	2.35	--	--
AT3G26920.1	2.73	2.24	1.99	1.86	2.06	2.12	1.55	2.16	--	--
AT4G05400.1	4.05	3.56	3.4	3.19	4.43	3.31	4.38	3.15	--	--
AT5G13120.1	3.98	3.49	3.66	3.33	3.79	3.74	4.05	3.76	--	--
AT1G62810.1	3.3	2.81	2.49	2.83	2.97	2.96	2.73	2.94	--	--
AT3G19000.1	4.42	3.93	3.31	3.63	4.06	4.1	3.79	3.93	--	--
AT2G36980.1	1.61	1.12	0.49	0.68	1.26	1.11	0.47	1	--	--
AT2G03530.1	1.86	1.37	0	1.59	0.99	1.24	1.41	1.77	--	--
AT4G35050.1	4.05	3.56	3.62	3.6	3.79	3.72	3.69	3.76	--	--
AT5G13270.1	2.9	2.41	1.42	2.31	1.88	2.37	2.27	2.23	--	--
AT1G79260.1	2.17	1.68	1.33	2.04	1.82	1.81	0.62	1.22	--	--
AT1G43650.1	2.59	2.1	3.35	1.61	2.09	2.36	2.71	1.66	--	--
AT3G58520.1	2.4	1.91	2.3	1.8	2.01	1.83	2.26	1.47	--	--
AT5G18748.1	2.44	1.95	1.49	0.74	1.66	2.13	2.28	1.72	--	--
AT4G02630.1	1.86	1.37	1.83	1.54	1.37	1.69	2.05	1.15	--	--
AT5G03180.2	6.85	6.36	6.36	5.95	6.39	6.4	6.46	6.22	--	--
AT4G35300.1	5.89	5.4	5.46	4.96	5.41	5.29	5.29	5.11	--	--
AT1G11360.1	6.27	5.78	5.55	5.53	5.66	5.81	5.82	5.54	--	--
AT1G52930.1	5.14	4.65	4.64	4.49	4.32	4.55	4.66	4.33	--	--
AT5G23900.1	5.77	5.28	5.14	4.94	5.72	5.38	5.56	4.97	--	--
AT5G08240.1	5.02	4.53	4.75	4.65	5	4.7	4.99	4.67	--	--
AT5G59440.3	4.68	4.19	4.22	3.62	3.68	4.24	3.56	3.76	--	--
AT3G19650.1	4.77	4.28	4.93	4	4.85	4.46	4.89	4.15	--	--
AT3G53460.4	7.56	7.08	7.76	7.06	7.71	7.06	7.8	7.06	--	--
AT1G53540.1	9.77	9.29	9.94	9.75	9.85	9.24	9.65	9.53	--	--
AT5G65210.2	7.08	6.6	5.81	6.09	6.7	6.61	6.79	6.62	--	--
AT1G02150.1	5.7	5.22	5.09	5.13	5.23	5.27	5.41	5.16	--	--
AT4G31990.3	4.81	4.33	4.37	3.96	4.43	4.43	4.53	4.24	--	--
AT1G56220.3	7.2	6.72	7.23	6.84	7.7	7.11	7.65	7.05	TRUE	TRUE
AT5G56940.1	5.78	5.3	5.32	5.38	5.92	5.52	5.69	5.25	--	--
AT1G44810.1	6.28	5.8	5.93	5.52	6.23	5.79	6.06	5.53	--	--
AT3G53740.2	8.21	7.73	6.89	7.08	7.13	7.79	7.14	7.22	--	--
AT2G47780.1	6.07	5.59	5.94	5.16	5.89	5.57	6.12	5.24	--	--
AT3G62130.1	4.58	4.1	2.83	3.86	3.6	3.91	3.49	3.9	--	--
AT5G40382.1	5.5	5.02	5.72	5.14	5.32	5.41	6.12	4.98	--	--
AT1G30090.1	5.11	4.63	3.43	4.43	4.35	4.6	4.14	4.4	--	--
AT1G14620.1	3.53	3.05	2.9	3.08	3.31	3.11	2.73	2.72	--	--
AT3G50420.1	1.7	1.22	0.56	1.35	1.22	1.12	1.35	1.08	--	--
AT5G26910.1	1.64	1.16	2.09	1.11	2.01	1.34	1.5	1.15	--	--
AT1G05330.1	1.7	1.22	0	2.53	1.57	1.49	1.06	0.66	--	--
AT3G52670.1	1.39	0.91	1.4	0.8	0.21	1.27	0.89	0.45	TRUE	--
AT1G44900.1	1.33	0.85	0.49	1.01	0.63	0.75	1.1	0.49	--	--
ATCG01090.1	1.1	0.62	0	0	0.43	0.79	0.43	0.76	--	--
AT5G14370.1	0.66	0.18	0	0.76	0.62	0.36	0.43	0.72	--	--
AT3G56940.1	0.68	0.2	1.16	0.3	0.45	0.69	0.2	0.8	--	TRUE
AT3G21055.1	0.68	0.2	1.15	0	0	0.18	0.66	0	--	--
AT5G53860.4	4.17	3.69	4.21	3.48	4.2	3.77	4.31	4	--	--
AT3G22900.1	1.89	1.41	2.2	1.39	1.62	1.82	1.83	0.85	--	--
AT4G29910.1	2.64	2.16	1.27	1.47	2.26	2.15	2.41	1.8	--	--
AT1G74450.1	3.31	2.83	1.82	2.79	2.67	2.79	2.73	2.25	--	--
AT4G34030.1	2.7	2.22	1.75	2.05	2.39	2.21	2.52	2.13	--	--
AT1G08610.1	3.44	2.96	3.22	2.41	3.31	2.79	3.17	2.41	--	--
AT5G05620.1	2.33	1.85	1.22	1.72	1.97	2.02	1.59	1.84	--	--
AT1G09900.1	4.13	3.65	3.1	3.55	3.92	3.94	3.94	3.78	--	TRUE
AT3G03040.1	2.34	1.86	1.22	1	1.8	1.96	1.66	1.21	--	--
AT4G16390.1	3.33	2.85	3.06	2.35	3.29	2.69	2.96	2.76	--	--
AT5G05840.1	1.27	0.79	1.44	0.15	0.57	0.33	1.06	0.59	--	--
AT5G52440.1	3.75	3.27	4.74	3.19	4.51	3.46	4.49	3.23	--	--
AT4G02680.1	4.12	3.64	3.58	3.26	3.75	3.65	3.69	3.55	--	--
AT2G22990.3	3.73	3.25	3.74	2.88	3.76	3.46	4.03	3.35	--	--
AT3G26782.1	2.8	2.32	2.21	1.87	2.42	2.17	2.33	2.09	--	--
AT3G52070.1	3.85	3.37	1.68	1.61	3.01	3.56	2.21	3.26	--	--
AT5G46280.1	0.98	0.5	1.2	0.17	0.76	0.62	0.62	0.24	--	--
AT4G09670.1	4	3.52	4.12	2.6	3.93	3.58	3.89	3.08	--	--
AT1G69290.1	2.96	2.48	2.09	2.24	2.7	2.27	2.86	2.43	--	--
AT4G30400.1	2.29	1.81	2.54	1.43	2.89	1.71	2.87	1.66	TRUE	--
AT1G15480.1	3.71	3.23	2.75	2.81	2.86	3.02	3.03	3.07	--	--
AT1G12710.1	3.6	3.12	2.9	3.23	2.27	3.22	2.97	3.24	--	--
AT3G28200.1	1.86	1.38	3.03	2.15	2.83	1.51	2.96	1.34	--	--
AT1G31460.1	1.73	1.25	0.88	1.27	1.76	1.14	2.22	1.58	--	--
AT1G34350.2	2.65	2.17	1.22	2.32	1.76	2.49	1.45	2.53	--	--
AT1G69430.1	1.94	1.46	0	1.46	0.96	1.89	0.95	1.56	--	--
AT3G26922.1	1.99	1.51	1.61	1.16	1.52	1.6	1.86	1.29	--	--
AT2G27590.1	0.65	0.17	0	0	0.65	0.42	0.31	0	--	--
AT3G49170.1	2.25	1.77	1.55	1	1.64	1.47	1.9	1.27	--	--
AT1G18280.1	1.77	1.29	0	0.83	1.81	1.69	1.58	1.59	--	--
AT1G56700.1	2.98	2.5	1.72	1.55	2.1	2.35	1.84	1.87	--	--
AT2G40010.1	1.71	1.23	1.58	1.55	1.28	1.15	1.38	1.71	--	--
AT3G29010.1	1.03	0.55	0.97	0.78	0.54	0.56	0.54	0.21	--	--
AT5G42110.1	3.15	2.67	2.32	2.64	1.76	1.95	1.75	2.53	TRUE	--
AT1G75520.1	0.48	0	0	0	0.76	0.16	0.33	0.37	--	--
ATMG00960.1	1.62	1.14	0.7	0.95	1.39	0.75	0.91	1.13	--	--
AT3G55910.1	0.48	0	0	0	0.72	0.67	0	0	--	--
AT1G25472.1	3	2.52	0	1.62	1	2.63	0.73	1.58	--	--
AT1G45165.1	1.65	1.17	0	0.51	0	1.17	0.85	0.93	--	--
AT4G14450.1	0.48	0	0	0	0	0.15	0	0	--	--
AT4G12005.1	1.58	1.1	0	0	0	0.6	0.8	1.45	--	--
AT1G28070.1	0.71	0.23	0	1.38	0	0.21	0.42	1.31	--	--
AT5G46440.1	0.48	0	0	0	0	0	0.4	0	--	--
AT3G22850.1	1.17	0.69	0	1.53	0.31	1.08	0.57	1.3	--	--
AT5G66310.1	2.05	1.57	2.19	1.35	2.01	1.45	2.3	1.56	--	--
AT1G62110.1	1.59	1.11	1.06	0.78	1.03	1.1	1.28	1	--	--
AT3G10450.1	7.68	7.2	7.54	7.31	7.6	7.29	7.86	7.37	--	TRUE
AT5G60680.1	5.72	5.24	5.99	5.54	6.68	5.39	6.4	5.64	TRUE	--
AT4G17180.1	4.3	3.82	3.63	3.21	3.68	3.69	3.47	3.54	--	--
AT3G57750.1	4.01	3.53	3.86	3.18	4.46	3.38	3.95	3.68	--	--
AT1G06010.1	5.39	4.91	3.94	4.1	4.87	5.11	4.47	4.6	--	--
AT1G67820.1	4.89	4.41	4	4.24	4.15	4.41	4.28	4.34	--	--
AT5G20180.1	4.72	4.24	4.17	4.12	3.65	4.38	4.14	3.94	TRUE	--
AT3G12780.1	4.06	3.58	3.97	3.51	3.38	3.62	3.58	3.36	TRUE	--
AT4G10845.1	3.05	2.57	1.76	2.94	1.94	2.87	2.22	3.14	--	--
AT1G13440.1	8.88	8.41	7.12	7.96	7.77	8.5	7.61	8.27	--	--
AT3G17390.1	7.82	7.35	6.91	7.5	7.62	7.39	7.67	7.48	--	--
AT5G64140.1	7.49	7.02	6.15	6.98	7.12	7.19	6.73	6.97	--	--
AT1G11680.1	5.56	5.09	5.22	4.84	5.12	5.12	5.27	5.25	--	--
AT1G52342.1	6.74	6.27	5.64	5.56	6.22	6.07	5.99	5.7	--	--
AT2G24820.1	4.61	4.14	4.33	3.88	4.34	4.24	4.48	4.19	--	--
AT5G56260.1	5.4	4.93	3.63	4.49	4.62	4.97	4.67	4.5	--	--
AT1G48350.1	4.23	3.76	1.68	2.98	3.3	3.82	3.31	3.24	--	--
AT5G54855.1	4.74	4.27	5.03	4.15	4.48	4.23	4.47	4.75	--	--
AT4G27640.1	3.54	3.07	3.16	2.77	3.36	3.1	3.41	3.15	--	--
AT3G13150.1	3.31	2.84	2.65	2.87	3.12	2.75	3.17	2.85	--	--
AT1G15730.1	2.58	2.11	2.79	2.13	2.7	2.06	2.38	1.98	--	--
AT1G14900.1	3.45	2.98	3.98	2.81	3.82	3.18	3.58	2.81	--	--
AT3G21580.1	3.23	2.76	3.32	2.32	3.61	2.72	3.42	2.34	--	--
AT5G40480.1	3.39	2.92	3.24	2.34	3.11	2.88	3.54	3.02	--	--
AT2G05810.1	2.89	2.42	3.28	2.58	3.01	2.47	2.72	2.47	--	--
AT1G04640.1	2.68	2.21	0	1.59	2.15	2	1.6	2.32	--	--
AT5G53920.1	2.14	1.67	0.75	1.54	1.39	1.58	1.84	0.62	--	--
AT1G05460.1	2.62	2.15	2.79	1.81	2.4	1.99	2.42	1.6	--	--
AT2G37230.1	3.91	3.44	3.79	3.08	3.82	3.5	4.03	3.47	--	--
AT3G23780.1	1.85	1.38	2.15	1.01	1.61	1.19	2.07	1.39	--	--
AT5G62990.1	2.93	2.46	2.93	2.35	2.24	2.44	2.82	2.05	--	--
AT3G46020.1	2.57	2.1	0	1.91	0.91	1.31	2.83	1.82	--	--
AT4G29140.1	3.41	2.94	3.97	3.5	3.53	3.19	3.94	3.25	--	--
AT2G37195.1	2.83	2.36	0	2.73	2.95	2.61	2.33	2.38	--	--
AT1G77630.1	2.93	2.46	2.86	2.26	2.68	2.47	2.7	2.37	--	--
AT5G44390.1	2.18	1.71	1.92	1.03	1.64	1.82	1.47	1.57	TRUE	--
AT1G67570.1	2.62	2.15	2.28	2.17	1.54	2.15	1.96	1.86	TRUE	--
AT5G10700.1	2.57	2.1	2.05	1.93	2.1	2.4	1.4	1.89	TRUE	--
AT2G38920.1	2.57	2.1	2.46	1.88	2.14	2.67	2.04	2.27	--	TRUE
AT1G49630.1	1.89	1.42	1.84	1.21	1.45	1.61	1.48	1.55	TRUE	--
AT1G59970.1	1.6	1.13	1.63	0.48	1.5	1.08	1.27	0.83	--	--
AT1G77420.1	1.83	1.36	0	1.63	1.57	1.6	1.84	1.31	--	--
AT5G05860.1	2.06	1.59	1.42	1.42	1.93	1.81	1.64	1.41	--	--
AT1G51940.1	1.05	0.58	0.66	0.37	0.98	0.64	0.79	0.39	--	--
AT3G47860.1	0.47	0	0	0	0.23	0.16	0	0	--	--
AT2G47450.1	0.92	0.45	0	0	0.98	0.05	1.08	0.15	--	--
AT4G00651.1	0.47	0	0	0	0	0.2	0	0.27	--	--
AT5G15420.1	0.47	0	0	0	0	0.33	0.64	0.17	--	--
AT2G34186.1	0.47	0	0	1.31	0	1.2	0	0	--	--
AT1G49500.1	0.47	0	0	0	0	0	0.95	0	--	--
AT4G30450.1	0.66	0.19	0	0	0	0	0.64	0.46	--	--
AT4G28280.2	0.47	0	0	0	0	0	0	0	--	--
AT1G26916.1	0.47	0	0	0	0	0	0	0	--	--
AT4G28010.1	1.49	1.02	0.44	0.85	1.19	0.99	1.18	1.38	--	--
AT3G15110.1	2.27	1.8	1.27	0.77	1.85	1.85	1.54	2.25	--	--
AT1G62780.1	1.45	0.98	0	0.26	1.33	1.19	0.81	0.67	--	--
AT4G00200.1	1.79	1.32	1.37	1.03	1.09	1.69	0.25	1.14	TRUE	--
AT1G05420.1	1.57	1.1	1.42	2.18	1.52	1.54	1.44	1.56	--	--
AT5G46870.1	1.57	1.1	0.51	1.69	1.22	1.21	1.01	1.7	--	--
AT2G37860.3	1.92	1.45	1.46	0.73	0.64	1.13	1.55	1.2	--	--
AT5G01570.1	0.58	0.11	1.17	0.55	0	0.19	0.37	0.68	--	--
AT2G12935.1	0.74	0.27	0	0.4	0	0.13	0	0	--	--
AT3G18110.1	1.17	0.7	1.04	0.7	0.74	0.65	1	0.6	--	--
AT5G63780.1	1.13	0.66	0.43	1.19	0.65	1.35	0.65	1.57	--	TRUE
AT4G24330.1	5.3	4.83	4.88	4.65	5.29	4.83	5.19	4.71	--	--
AT2G01140.1	6.18	5.71	6.6	5.6	6.64	5.72	6.62	5.64	--	--
AT3G58660.1	6.84	6.37	5.93	6.43	6.48	6.35	6.39	6.39	--	--
AT2G42450.1	5.22	4.75	3.85	4.33	4.48	4.76	4.58	4.66	--	--
AT5G05440.1	5.55	5.08	5.74	5.32	5.7	5.17	5.54	5.36	--	--
AT5G40490.1	5.71	5.24	5.03	5.31	5.61	5.21	5.28	5.16	--	--
AT1G05150.1	4.43	3.96	3.28	3.42	2.93	3.9	3.34	3.7	--	--
AT1G30530.1	3.51	3.04	3.87	2.79	3.11	3.06	3.28	2.76	TRUE	--
AT2G20370.1	3.32	2.85	3.77	3.07	3.59	2.99	3.54	3.17	--	--
AT3G61070.1	7.14	6.67	6.5	6.45	7.17	6.7	7.16	6.56	--	--
AT2G21660.1	5.59	5.12	5.33	5.03	5.45	5.04	5.49	5.12	--	--
AT1G22730.1	4.14	3.67	3.66	3.16	3.46	3.42	3.66	3.23	--	--
AT3G07050.1	6.47	6	6.03	5.89	6.45	5.94	6.37	5.81	--	--
AT3G52500.1	3.97	3.5	4.65	3.74	4.45	3.36	4.57	3.52	--	--
AT5G44670.1	5.35	4.88	5.23	4.87	4.93	4.88	4.98	5.12	TRUE	--
AT2G42590.3	5.38	4.91	4.6	4.56	4.6	5.04	4.38	4.88	--	--
AT3G02560.1	6.39	5.92	5.81	5.4	6.3	5.76	6.14	5.69	--	--
AT2G17780.1	3.04	2.57	3.38	2.14	2.91	2.16	3.03	2.01	--	--
AT5G15200.1	8.08	7.61	6.42	6.84	6.67	7.41	6.46	7.09	--	--
AT5G51210.1	6.46	5.99	6.29	5.94	6.31	6.14	6.17	5.91	--	--
AT2G31810.1	4.84	4.37	4.58	3.94	4.83	4.45	5.09	4.45	--	--
AT1G15390.1	4.27	3.8	3.91	2.52	3.93	3.95	4.06	3.34	--	--
AT5G10920.1	3.29	2.82	2.61	2.19	2.75	2.5	2.53	2.19	--	--
AT1G66345.1	2.67	2.2	2.55	1.85	2.3	2.2	1.95	1.98	TRUE	--
AT4G25960.1	4.06	3.59	3.95	3.29	3.86	3.47	4.37	3.27	--	--
AT3G54690.1	2.84	2.37	3.1	2.41	2.94	2.22	3.3	2.64	--	--
AT5G55710.1	3.07	2.6	4.16	2.57	4.02	2.97	3.58	3.02	--	--
AT5G16420.1	2.4	1.93	2.93	2.23	2.09	2.01	1.96	1.75	--	--
AT1G56190.1	2.09	1.62	2.38	1.06	1.65	1.41	1.78	1.18	--	--
AT5G51910.1	2.8	2.33	2.81	2.08	2.9	2.75	2.98	2.41	--	--
AT2G37670.1	2.9	2.43	2.81	2.27	2.34	2.18	2.54	2.49	TRUE	--
AT4G27490.1	2.65	2.18	1.98	1.98	2.14	2.16	1.83	1.45	TRUE	--
AT4G38210.1	2.72	2.25	3.23	2.53	1.93	2.19	3.06	2.3	--	--
AT5G54770.1	9.61	9.14	9.01	8.79	8.93	9.07	8.99	8.91	--	--
AT3G47340.1	8.74	8.28	8.2	8.03	7.99	8.24	8.08	8.09	--	--
AT5G03860.1	11.97	11.51	11.35	11.26	11.48	11.48	11.47	11.35	--	--
AT4G00730.1	4.48	4.02	4.41	3.61	3.9	3.77	4.3	4.16	--	--
AT5G06210.1	4.81	4.35	2.98	4.15	3.3	4.42	3.31	4.17	--	--
AT4G04200.1	3.57	3.11	3.36	3.03	2.21	2.98	2.39	2.38	TRUE	--
AT3G57710.1	4.36	3.9	2.83	3.65	3.45	3.77	3.62	3.87	--	--
AT2G02150.1	2.24	1.78	1.22	1.99	1.84	1.99	2.1	1.93	--	--
AT1G06810.1	1.07	0.61	1.17	1.26	0.8	1.07	0.37	0.99	--	--
AT3G25980.1	0.56	0.1	1.14	0	0	0.61	0.36	0.56	--	--
AT3G54390.1	0.91	0.45	0	0.71	1.28	1.09	0.93	0.69	--	--
AT2G18830.1	0.46	0	0	0.78	0	0.28	0	0.38	--	--
AT3G03280.1	0.46	0	0	0	0	0	0	0	--	--
AT5G27120.1	6.36	5.9	5.48	5.79	6.1	5.88	6.16	5.69	--	--
AT3G55160.1	2.36	1.9	2.03	1.29	1.74	1.72	1.91	1.84	--	--
AT1G08910.1	4.9	4.44	5.67	4.66	5.3	4.53	5.56	4.73	--	--
AT1G19240.1	4.25	3.79	5.12	4.03	5.65	4.43	5.45	4.25	--	TRUE
AT3G25520.1	7.86	7.4	7.62	7.31	7.84	7.57	7.98	7.44	--	--
AT4G37910.1	7.08	6.62	5.99	6.68	6.6	6.66	6.55	6.72	--	--
AT5G61020.1	6.96	6.5	6.64	6.47	6.87	6.55	7.01	6.55	--	--
AT4G37260.1	6.77	6.31	6.38	6.1	6.64	6.15	6.38	6.1	--	--
AT2G42975.1	5.91	5.45	6.03	5.38	5.9	5.63	6.03	5.43	--	--
AT1G47056.1	4.49	4.03	4.32	4.07	4.11	3.88	3.94	3.87	TRUE	--
AT5G64420.1	5.42	4.96	4.65	4.7	4.97	4.89	5.12	4.96	--	--
AT4G11270.1	3.93	3.47	3.22	2.8	3.33	3.42	3.42	3.25	--	--
AT5G35530.1	7.24	6.78	7.22	6.84	7.36	6.99	7.4	6.78	TRUE	--
AT1G48300.1	7.79	7.33	6.94	7.18	7.16	7.27	7.12	7.21	--	--
AT5G11580.1	4.94	4.48	4.14	4.09	4.01	4.41	4.29	4.4	--	--
AT5G27850.1	8.42	7.96	7.09	7.43	7.24	7.87	7.39	7.56	--	--
AT3G45060.1	1.47	1.01	1.26	1.03	1.08	1.12	0.87	0.8	--	--
AT4G35490.1	7.09	6.63	7.2	7.01	7.29	6.64	7.16	6.61	--	--
AT2G03890.1	5.17	4.71	4.64	4.49	4.51	4.61	4.45	4.61	--	--
AT1G43580.1	2.88	2.42	2.2	2.09	2.3	2.5	2.72	1.78	--	--
AT5G20600.1	4.62	4.16	3.81	3.97	4.58	4.18	4.29	4.2	--	--
AT2G01440.1	3.81	3.35	3.13	3.02	3.18	3.38	3.46	3.28	--	--
AT4G13340.1	4.38	3.92	5.99	3.81	4.85	3.69	5.29	3.32	--	--
AT2G33210.1	5.11	4.65	4.77	4.36	4.93	4.74	5.07	4.47	--	--
AT3G02040.1	6.42	5.96	6.17	5.76	6.26	5.92	6.19	5.66	--	--
AT2G42600.2	4.77	4.31	4.47	4.28	4.74	4.27	5.08	4.22	--	--
AT5G18610.1	3.95	3.49	4.19	3.54	4.05	3.21	4.08	3.29	--	--
AT1G80440.1	3.21	2.75	3.71	2.69	4.4	2.69	4.18	2.31	--	--
AT1G32240.1	3.25	2.79	3.84	2.58	3.7	2.69	3.6	2.64	--	--
AT3G59980.1	4.18	3.72	2.98	3.24	3.62	3.76	3.6	3.41	--	--
AT2G02240.1	0.59	0.13	0.48	0.37	1.27	0.9	0.72	0.17	--	--
AT4G23620.2	4.6	4.14	4.33	4.37	4.6	4.21	4.78	4.4	--	--
AT5G42620.2	2.77	2.31	2.35	1.81	2.16	2.28	2.61	2.07	--	--
AT1G06380.1	4.37	3.91	4.12	3.86	4.16	3.8	3.99	3.7	--	--
AT1G60770.1	3.41	2.95	2.55	1.85	3.17	2.72	2.76	2.21	--	--
AT4G39040.1	4.59	4.13	4.7	4.45	4.85	4.35	4.66	4.23	--	--
AT4G01400.1	3.35	2.89	2.72	3.01	3.01	3.01	2.82	3.1	--	--
AT1G03130.1	3.83	3.37	3.92	3.48	4.28	3.24	3.7	3.55	--	--
AT5G15770.1	1.06	0.6	1.42	1.18	1.68	0.8	2.37	0.62	TRUE	--
AT2G21500.2	4.22	3.76	3.73	3.33	4.06	3.77	3.89	3.84	--	--
AT1G74520.1	2.3	1.84	1.27	2.24	1.75	2.83	2.51	2.24	--	TRUE
AT1G73940.1	4.91	4.45	3.08	3.88	3.42	4.36	3.68	3.82	--	--
AT1G58350.1	0.76	0.3	1.18	0.44	0.81	0.67	0.98	0.77	--	TRUE
AT2G37710.1	4.12	3.66	3.4	3.6	3.74	3.66	3.68	3.39	--	--
AT4G20760.1	1.75	1.29	1.18	0.96	1.39	1.47	1.63	1.27	--	--
AT1G15380.1	2.71	2.25	3.04	1.89	3.21	2.49	3.23	1.95	--	--
AT3G59390.2	2.36	1.9	1.91	1.7	1.91	2.44	2.3	2.43	--	TRUE
AT1G65010.1	1.78	1.32	1.86	1.18	1.3	1.18	1.64	1.12	TRUE	--
AT3G04940.1	0.97	0.51	1.35	0.52	1.31	1.24	1.01	0.75	--	--
AT3G22680.1	4.42	3.96	2.03	3.18	3.24	3.74	2.22	3.48	--	--
AT4G15930.1	2.81	2.35	2.02	1.72	1.88	1.84	1.96	1.91	--	--
AT4G07400.1	1.76	1.3	1.98	0.67	1.51	1.35	1.66	0.98	--	--
AT2G44640.1	1.76	1.3	0.36	0.7	0.9	1.46	0.79	1.05	--	--
AT3G09680.1	0.61	0.15	0	0	0.28	0	0.5	0	--	--
AT5G45750.1	2.69	2.23	1.97	2.83	2.21	2.67	1.91	2.85	--	--
AT4G15975.1	1	0.54	1.38	1	0.33	0	0.71	0.6	--	--
AT3G20440.2	1.6	1.14	1.18	0.51	1.33	0.99	1.76	0.94	--	--
AT5G02650.1	1.21	0.75	0.64	1.3	0.85	1.07	0.61	1.05	--	--
AT5G65810.1	1.47	1.01	0	1.19	1.11	1.19	0.94	1.17	--	--
AT3G57700.1	1.75	1.29	1.31	1.17	0.98	1.4	1.26	1.31	--	--
AT1G56070.1	9.37	8.91	8.65	8.61	8.75	8.83	8.75	8.79	--	--
AT2G45960.3	8.29	7.83	6.65	7.46	7.14	7.75	7.09	7.61	--	--
AT4G27090.1	8.3	7.85	6.36	7.15	6.93	7.81	6.79	7.5	--	--
AT2G43810.1	5.11	4.66	4.83	5.45	5.8	5.21	5.83	5.32	TRUE	--
AT3G22380.2	5.95	5.5	6.59	5.61	6.2	5.36	6.44	5.82	--	--
AT5G07360.1	7.34	6.89	6.52	6.55	6.58	6.82	6.56	6.67	--	--
AT5G64480.1	3.57	3.12	1.9	2.73	3.14	3.21	2.63	2.91	--	--
AT5G06560.1	5.62	5.17	5.55	4.93	5.45	5.22	5.44	5.15	TRUE	--
AT5G39840.1	3.48	3.03	2.88	2.75	3	3.19	3.01	2.98	--	--
AT1G25260.1	5.5	5.05	2.67	4.59	4.41	5.14	4.27	4.83	--	--
AT4G28270.1	4.75	4.3	4.16	3.94	4.28	4.4	3.98	4.15	--	--
AT4G14510.1	2.87	2.42	3.07	2.45	2.89	2.64	3.15	2.48	--	--
AT1G10090.1	2.2	1.75	1.41	1.92	1.39	2.12	1.68	2.21	--	TRUE
AT5G48470.1	4.4	3.95	4.43	3.71	4.36	4.01	4.59	3.83	--	--
AT1G27130.1	5.19	4.74	5.21	4.65	4.97	4.55	4.74	4.54	TRUE	--
AT5G20040.3	3.48	3.03	3.59	2.73	3.04	2.96	2.83	2.35	TRUE	--
AT2G32060.1	6.74	6.29	4.71	4.86	5.04	6.14	5.29	5.74	--	--
AT1G55152.1	4.36	3.91	5.69	4.8	5.14	4.25	4.72	4.4	--	--
AT4G22000.1	3.96	3.51	4.2	3.88	4.08	3.54	4.44	3.09	--	--
AT3G28480.2	4.5	4.05	4.43	4.17	4.46	4.28	4.21	4.32	--	--
AT4G18800.1	4.99	4.54	3.97	4.15	4.39	4.4	4.22	4.3	--	--
AT1G34000.1	4.71	4.26	4.77	4.14	4.56	4.24	4.89	4.4	--	--
AT1G53030.1	3.89	3.44	1.45	4.21	3.08	3.42	2.1	3.45	--	--
AT5G43790.1	2.71	2.26	1.54	2.43	3.07	2.01	2.92	2.31	--	--
AT1G11210.1	1.68	1.23	1.15	0.69	1.7	0.74	1.65	1.59	--	--
AT4G16710.1	3.41	2.96	1.95	2.78	2.3	3.13	2.72	2.53	--	--
AT3G13677.1	2.18	1.73	0	1.25	1.16	1.34	0.43	1.04	--	--
AT5G09630.1	2.52	2.07	1.85	1.23	1.74	2.09	0.89	1.76	TRUE	--
AT1G18600.1	2.56	2.11	1.52	2.34	2.52	2.51	2.85	2.41	--	--
AT1G54280.1	0.68	0.23	0.27	0.16	0.23	0.15	0.45	0.33	--	--
AT2G27990.1	1.29	0.84	1.66	0.98	1.26	0.93	1.15	0.87	--	--
AT1G24170.1	0.56	0.11	0	0	0.39	0.1	0	0.33	--	--
AT4G12420.1	0.69	0.24	0.52	0.22	0.27	0.36	0	0	TRUE	--
AT5G67110.1	0.82	0.37	0	0	0.19	0.48	0.51	0.36	--	--
AT1G09390.1	0.45	0	1.9	0.33	0.92	0.2	0.57	0	--	--
AT3G43600.1	1.76	1.31	1.34	1.03	1.54	1.41	1.63	1.13	--	--
AT5G52990.1	1.65	1.2	0.55	1.62	0.73	1.5	1.14	1.22	--	--
AT2G30270.1	1.73	1.28	1.25	1.62	1.21	0.99	0.99	0.73	--	--
AT1G62640.1	1.71	1.26	1.36	1.58	1.44	1.09	1.75	0.88	--	--
AT5G16940.1	1.94	1.49	1.92	0.76	2.04	1.34	1.68	1.22	--	--
AT1G73590.1	0.62	0.17	0.49	0.46	0.37	0.34	0.7	0.51	--	--
AT1G29240.1	0.96	0.51	0.52	0.58	0.61	0.52	0.45	0.27	--	--
AT3G07410.1	2.63	2.18	2.16	1.66	2.58	2.53	2.32	2.02	--	--
AT4G18520.1	4.01	3.56	3.16	3.35	3.38	3.3	3.56	3.59	--	--
AT3G51895.1	3.13	2.68	2.98	2.48	2.39	2.52	3.29	2.67	--	--
AT1G67120.1	3.69	3.24	3.3	2.68	3.19	3	3.4	3.15	--	--
AT2G44510.1	3.19	2.74	1.35	2.16	2.26	2.91	2.72	2.55	--	--
AT3G16200.1	2.51	2.06	3.08	1.8	2.51	1.94	2.66	1.74	--	--
AT3G25210.1	2.98	2.53	2.66	2.8	3.17	2.31	3.1	2.8	--	--
AT1G28760.1	4.1	3.65	3.24	3.7	3.68	3.67	3.73	3.84	--	--
AT1G47640.1	3.86	3.41	1.68	3.14	3	3.52	2.91	3.51	--	--
AT1G33102.1	3.94	3.49	4.03	3.94	3.69	3.42	3.19	3.43	--	--
AT4G02820.1	3.09	2.64	2.63	2.6	2.91	2.42	2.91	2.49	--	--
AT5G14220.1	2.8	2.35	2.8	2.42	2.4	2.71	2.81	2.68	--	--
AT1G29465.1	3.13	2.68	0	1.83	2.34	2.46	2.33	1.67	--	--
AT3G25260.1	3.27	2.82	3.53	1.91	2.63	2.68	3.05	2.15	TRUE	--
AT3G46230.1	13.28	12.83	13.19	13.17	13.46	12.82	13.21	12.9	--	--
AT2G19870.1	4.6	4.15	3.49	3.92	4.03	4.08	3.78	4.01	--	--
AT1G29470.1	4.64	4.19	3.82	4	3.95	4.12	3.83	4.23	--	--
AT2G42910.1	5.1	4.65	5.16	4.48	4.79	4.75	5.2	4.43	--	--
AT5G03700.1	4.02	3.57	3.34	3.47	3.78	3.51	3.55	3.58	--	--
AT5G20720.1	8.22	7.78	7.69	7.52	7.82	7.86	7.89	7.63	--	--
AT4G36440.1	4.11	3.67	3.68	3.47	3.77	3.44	3.75	3.5	--	--
AT5G02750.1	6.54	6.1	7.46	6.2	6.64	6.17	6.63	5.8	--	--
AT2G17230.1	4.54	4.1	6	3.35	5.03	4.11	5.94	3.52	--	--
AT1G30230.2	7.66	7.22	6.23	6.86	6.63	7.4	6.71	6.94	--	--
AT4G31540.1	4.11	3.67	3.73	3.52	3.87	3.67	3.81	3.58	--	--
AT1G79850.1	4.54	4.1	5.04	4.36	5.36	4.32	5.33	4.28	--	--
AT2G36000.1	3.74	3.3	4.8	3.33	4.43	3.65	4.33	3.32	--	--
AT4G11060.1	4.45	4.01	4.55	4	4.25	3.78	4.01	3.92	--	--
AT3G53530.2	3.2	2.76	3.48	2.86	2.74	2.91	3.53	2.79	--	--
AT2G22425.1	4.94	4.5	3.57	4.72	4.98	4.4	4.65	4.05	--	--
AT3G22150.1	2.18	1.74	1.97	1.77	1.5	1.69	1.8	1.93	TRUE	--
AT4G14820.1	1.57	1.13	1.26	1.08	1.03	1.13	1.43	0.96	--	--
AT3G52480.1	1.7	1.26	2.2	0.74	0.65	0.95	1.28	0.97	--	--
AT4G23250.1	1.39	0.95	1.44	0.71	0.93	1	1.05	0.81	TRUE	--
AT3G01140.1	1.11	0.67	0.72	0.79	0.63	0.51	1.3	0.45	--	--
AT5G67420.1	0.53	0.09	0	0	1.29	0	0.97	0	--	--
AT2G47650.2	1.3	0.86	1.09	1.24	0.55	0.77	0.9	0.96	--	--
AT3G62528.1	1.05	0.61	0	0.86	1.03	0.78	1.35	1.26	--	--
ATCG00810.1	0.69	0.25	0	0	0.46	1.09	0.46	0.81	--	TRUE
AT1G77093.1	0.7	0.26	0	1.48	0	0.23	0.81	0	--	--
AT3G47100.1	1.05	0.61	0	0	0	0	0	0.6	--	--
AT4G20270.1	0.46	0.02	0.59	0.13	0.63	0.08	0.24	0.06	--	--
AT1G66370.1	0.44	0	0	0	0.32	0.29	0.31	0	--	--
AT2G47870.1	0.44	0	0	0.54	0.37	0	0.66	0.47	--	--
AT5G05657.1	0.44	0	0	0	0.29	0	0	0	--	--
AT5G52030.2	0.64	0.2	0.7	1.12	0.38	0.57	0.53	0.14	--	--
AT1G23750.1	0.44	0	0	0	0	0.38	0	0.52	--	--
AT3G27140.1	0.44	0	0	0.47	0	0.15	0	0	--	--
AT2G33705.1	0.44	0	0	0	0	0.26	0	0	--	--
AT5G39630.1	0.44	0	0	0.3	0	0.09	0.19	0.26	--	--
AT1G28281.1	0.86	0.42	1.9	0	0	0	0.72	0	--	--
AT3G43574.1	0.44	0	0	0	0	0	0	0.66	--	--
AT2G45700.1	3.18	2.74	3.06	2.48	3.14	2.62	3.04	2.68	--	--
AT3G46790.1	3.94	3.5	4.13	3.42	3.85	3.51	4.03	3.44	--	--
AT1G01740.1	1.54	1.1	1.36	1.7	1.21	1.45	1.69	0.97	--	--
AT1G51550.1	2.25	1.81	1.37	1.13	1.59	1.71	1.88	1.95	--	--
AT1G49660.1	3.68	3.24	4.55	2.93	3.8	2.88	3.7	2.35	--	TRUE
AT3G16720.1	3.59	3.15	4.23	3.08	2.55	3.1	3.92	3.08	--	--
AT3G58710.1	2.19	1.75	1.51	1.85	2.11	1.87	2.54	1.98	--	--
AT3G24440.1	2.54	2.1	1.63	1.74	1.77	1.88	1.65	1.78	--	--
AT3G04470.1	3.71	3.27	3.33	3.05	2.98	3.19	3.15	3.33	--	--
AT4G38260.1	3.39	2.95	3.21	3.36	3.48	3.22	2.91	3.39	--	--
AT3G63090.1	4.17	3.73	3.72	3.46	3.92	3.95	4.1	3.73	--	--
AT5G61670.1	3.1	2.66	3.54	2.08	3.14	2.55	3.22	2.59	--	--
AT2G01860.1	3.04	2.6	1.95	2.52	1.8	2.47	2	2.34	--	--
AT3G05740.1	0.58	0.14	0	0.55	0.48	0.16	0.58	0.14	--	--
AT1G76080.1	3.27	2.83	3.09	2.58	2.4	3	2.34	2.78	TRUE	--
AT5G06680.1	2.69	2.25	2.38	1.95	2.59	2.19	2.48	2.1	--	--
AT5G18650.1	3.38	2.94	3.51	4.08	3.9	3.37	3.94	3.6	TRUE	--
AT3G22968.1	2.3	1.86	0	2.95	1.84	1.37	0.89	2.33	--	--
AT1G03340.1	2.4	1.96	0	1.68	1.56	1.66	2.01	1.6	--	--
AT1G24450.1	4.25	3.81	4.28	3.27	4.06	3.73	3.35	3.34	--	--
AT3G62460.1	3.39	2.95	2.98	2.45	2.46	3.16	2.73	2.83	TRUE	--
AT2G41080.1	1.46	1.02	0.92	0.74	0.76	0.9	0.88	0.68	TRUE	--
AT5G21970.1	2.94	2.5	2.95	2.67	2.92	2.42	2.75	2.26	--	--
AT5G63290.1	2.4	1.96	1.36	1.78	1.95	2.01	2.17	2.01	--	--
AT3G12012.1	4.04	3.6	1.6	2.66	2.96	3.69	3.41	3.33	--	--
AT1G18680.1	1.65	1.21	0	1.18	1.2	1.82	0.97	1.8	--	--
AT1G06950.1	6.27	5.83	5.9	5.77	6.24	5.87	6.32	5.99	--	--
AT5G04885.1	4.85	4.41	4.69	4.02	4.6	4.4	4.64	4.26	TRUE	--
AT4G38810.2	7.59	7.15	6.92	6.96	7.05	7.12	6.9	7.11	--	--
AT3G62250.1	8.01	7.57	7.69	7.63	8.33	7.75	8.2	7.52	--	--
AT3G18820.1	7.26	6.82	7.05	6.85	7.2	6.92	7.23	6.84	--	--
AT4G31700.1	8.01	7.57	8	7.43	8.18	7.61	8.26	7.43	TRUE	--
AT3G13160.1	5.25	4.81	5.12	4.63	4.92	4.91	4.98	4.47	TRUE	--
AT4G25730.1	5.89	5.45	5.69	5.48	6.09	5.46	6.1	5.4	--	--
AT5G24570.1	4.43	3.99	6.46	4.64	6.56	4.25	6.35	4.71	--	--
AT3G51510.1	6.63	6.19	5.21	5.94	5.79	6.11	5.47	6.01	--	--
AT5G58420.1	7.01	6.57	6.94	6.56	7.01	6.64	7.14	6.51	--	--
AT2G33830.2	5.97	5.53	6.53	6.32	6.58	5.86	6.37	6	--	--
AT4G01410.1	5.8	5.36	6.8	5.09	5.82	5.13	6.2	5.2	--	--
AT4G25740.1	4.92	4.48	4.05	3.44	4.24	4.23	4.28	3.74	--	--
AT1G34030.1	6.84	6.4	5.43	5.87	5.81	6.48	5.91	6.09	--	--
AT2G45640.1	6.68	6.24	5.12	5.96	5.61	6.32	5.41	5.88	--	--
AT1G61730.1	5.11	4.68	5.04	5.1	5.17	4.64	5.15	4.92	--	--
AT5G20990.1	5.28	4.85	4.95	4.31	4.92	4.8	5.01	4.59	--	--
AT5G27320.1	4.98	4.55	3.34	4.25	4.35	4.6	4.2	4.21	--	--
AT1G58030.1	5.95	5.52	5.15	5.07	5.28	5.51	5.29	5.43	--	--
AT1G34200.1	4.23	3.8	4.06	3.58	4.14	3.55	4.23	3.92	--	--
AT4G25370.1	4.19	3.76	3.98	3.57	4.39	3.96	4.17	3.98	--	--
AT3G19508.1	4.57	4.14	4.28	3.71	4.99	4.54	4.63	3.98	--	--
AT3G13120.1	5.48	5.05	5.49	5.3	5.73	5.37	5.83	5.28	TRUE	--
AT5G55910.1	3.93	3.5	3.57	3.16	3.33	3.53	3.4	3.36	TRUE	--
AT3G46290.1	3.7	3.27	3.13	3.22	3.31	3.22	3.28	3.19	--	--
AT3G15380.1	3.58	3.15	3.1	2.75	3.31	3.28	3.58	2.89	--	--
AT1G28280.1	3.43	3	4.81	4.18	4.84	3.03	4.78	4.27	--	--
AT3G54900.1	3.93	3.5	3.81	3.84	4.6	3.66	4.45	3.41	TRUE	--
AT1G52310.1	3.74	3.31	3.37	3.2	3.51	3.22	3.29	3.48	TRUE	--
AT5G58340.1	3.54	3.11	3.8	2.74	3.59	3.07	3.65	2.96	--	--
AT4G07825.1	3.98	3.55	4.78	3.11	4.27	3.4	4.31	3.53	--	--
AT5G42660.1	3.02	2.59	2.63	2.37	2.6	2.88	2.75	3.03	--	TRUE
AT1G43560.1	3.56	3.13	3.09	1.43	2.59	3.26	2.62	2.59	TRUE	--
AT2G15980.1	3.54	3.11	3.92	3.04	3.72	2.9	3.78	2.96	--	--
AT1G23935.1	1.89	1.46	2.04	0.72	1.52	1.24	1.86	1.29	--	--
AT2G04340.1	3.69	3.26	4.6	3.6	4.25	3.65	4.53	3.13	--	--
AT4G16470.1	1.7	1.27	1.91	1.27	1.49	1.32	0.73	1.24	TRUE	--
AT4G23710.1	3.41	2.98	1.75	2.03	2.79	3.44	2.52	3.33	--	--
AT2G35736.1	3.7	3.27	0	2.77	3.78	3.7	2.64	3.88	--	--
AT4G17616.1	3.02	2.59	1.78	1.18	2.29	2.3	2.07	2.13	--	--
ATMG00820.1	1.6	1.17	1.98	1.41	1.79	1.48	1.15	0.87	--	--
AT2G44630.1	2.22	1.79	1.01	1.6	1.56	1.61	1.42	1.13	--	--
AT1G52855.1	3.77	3.34	1.5	2.53	2.64	3.11	2.29	3.15	--	--
AT2G45200.2	2.66	2.23	1.79	2.43	1.58	2.2	1.92	2.1	--	--
AT3G06440.1	1.31	0.88	0.86	0.54	0.98	0.68	1.32	0.41	--	--
ATMG00680.1	1.01	0.58	0	0.82	0.99	0.42	1.56	1.1	--	--
AT5G53550.1	1.31	0.88	0.46	0.27	0.24	1.01	0.88	0.7	--	--
AT2G16910.1	1.12	0.69	0	0.41	0.34	0.55	0.27	0.43	--	--
AT2G38690.1	0.54	0.11	0	0.58	0.21	0.37	0.55	0	--	--
AT1G76405.2	0.67	0.24	0	0	0.44	0	0	0	--	--
AT3G19300.1	0.5	0.07	0	0	0	0.06	0.12	0.17	TRUE	--
AT5G40595.1	0.43	0	0	0	0	0	0	0	--	--
AT1G20280.1	0.43	0	0	0	0	0	0	0	--	--
AT2G27800.1	1.51	1.08	2.14	1.38	1.32	1.13	1.23	1.3	--	--
AT5G16310.1	2.21	1.78	3.09	2.04	2.34	1.89	1.73	1.84	--	--
AT3G16750.1	2	1.57	0	2.21	1.73	1.44	1.51	1.46	--	--
AT5G39790.1	1.4	0.97	0.55	0	1.46	1.21	0.99	0.45	--	--
AT4G24570.1	1.82	1.39	2.81	2	2.65	1.35	3.04	1.23	--	--
AT5G39450.1	1.23	0.8	0.9	0.79	0.6	0.52	0.33	0.87	TRUE	--
AT4G37580.1	1.67	1.24	1.81	0.43	1.48	0.84	1.31	0.72	--	--
AT1G79070.1	1.43	1	0.93	0.42	1.2	0.77	0.72	0.79	--	--
AT4G35100.1	1.42	0.99	0.92	0.42	1.26	0.58	1.74	0.78	--	--
AT1G59580.1	1.61	1.18	1	1	0.85	1.31	1.18	0.67	--	--
AT1G62333.1	1.15	0.72	2.66	1.58	0	0	0	0	--	--
AT1G30845.1	1.36	0.93	1.64	0.84	0.59	1.04	1	1.01	--	--
AT4G25580.1	9.83	9.4	10.42	9.31	10.12	9.36	10.17	9.24	--	--
AT1G04270.1	7.42	6.99	6.66	6.88	7.21	7.03	7.14	6.9	--	--
AT1G76560.1	5.06	4.63	4.76	5.56	5.99	4.41	5.26	4.97	--	--
AT2G18020.1	8.45	8.02	7.92	7.77	8.01	7.97	8	7.74	--	--
AT3G53870.1	8.49	8.06	7.45	7.76	8.03	8	7.96	7.74	--	--
AT3G13940.1	5.55	5.12	5.4	5.02	5.74	5.22	5.74	5.16	TRUE	--
AT4G02230.1	7.21	6.78	7.03	6.87	7.31	6.84	7.44	6.87	TRUE	--
AT5G42090.1	7.79	7.36	7.36	7.06	7.1	7.15	7.21	7.13	--	--
AT1G52980.1	6.29	5.86	5.74	5.71	6.12	5.89	6.28	5.77	--	--
AT4G10480.1	7.43	7	6.64	6.69	6.87	6.94	6.97	6.81	--	--
AT1G48750.1	8.69	8.26	8.59	8.13	8.59	8.22	8.75	8.01	--	--
AT3G48390.1	3.36	2.93	3.1	2.74	3.37	2.86	3.32	2.77	--	--
AT4G19670.1	3.26	2.83	2.79	2.92	2.68	3.13	3.29	2.94	--	--
AT1G58080.1	5	4.57	4.91	4.23	5.33	4.8	5.6	4.52	--	--
AT2G01250.1	7.42	6.99	5.9	6.51	6.44	7.01	6.32	6.81	--	--
AT5G15210.1	4.79	4.36	5.14	4.46	4.92	4.44	4.93	4.4	--	--
AT3G10760.1	3.01	2.58	3.53	3.38	3.41	2.82	3.43	3.1	--	--
AT1G13870.1	3.8	3.37	3.4	3.48	3.53	3.16	3.6	3.38	--	--
AT5G60460.1	7.51	7.08	6.13	6.75	6.52	6.79	6.01	6.72	--	--
AT5G41270.1	3.88	3.45	3.49	3.64	3.04	3.5	2.76	3.44	TRUE	--
AT3G49660.1	3	2.57	2.88	2.7	2.84	2.47	2.65	2.16	--	--
AT1G63660.1	4.31	3.88	3.14	3.45	3.64	3.76	3.65	3.73	--	--
AT4G37380.1	2.32	1.89	2.58	1.73	2.5	2.1	2.09	1.57	--	--
AT1G07901.1	6.34	5.91	4.82	5.96	4.59	5.77	4.58	5.68	--	--
AT5G39600.1	3.9	3.47	2.79	3.19	3.57	3.23	4.12	3.45	--	--
AT1G54115.1	4.71	4.28	3.78	3.82	3.71	4	3.49	3.85	--	--
AT3G58840.1	4.76	4.33	4.23	3.91	4.74	4.16	4.63	4	--	--
AT2G39630.1	3.25	2.82	3.37	2.3	3.03	3.11	2.95	3.08	--	TRUE
AT3G58830.1	2.9	2.47	2.33	2.32	2.71	2.33	2.62	2.41	--	--
AT3G17668.1	3.76	3.33	2.72	3.56	3.17	3.01	3.08	2.99	--	--
AT5G62440.1	6.56	6.14	5.97	6.32	6.85	6.32	6.82	6.43	--	TRUE
AT2G47790.1	4.69	4.27	4.01	4.14	4.73	4.31	4.44	4.32	--	--
AT1G30290.1	2.68	2.26	1.93	2.45	2.04	2.36	2.22	2.42	--	--
AT5G54180.1	2.28	1.86	2.01	1.62	2.13	1.52	1.95	1.63	--	--
AT3G12530.1	2.68	2.26	1.76	2.39	2.15	2.15	3.04	1.76	--	--
AT5G64620.1	1.8	1.38	1.92	1.63	2.06	1.58	2.16	2.29	--	--
AT1G56690.1	1.6	1.18	1.39	0.74	1.44	1.14	1.39	1	--	--
AT4G00315.1	1.91	1.49	0	0.51	0.1	0.21	0.09	0.06	--	--
AT1G61520.1	0.9	0.48	0.94	0	0.73	0.49	0.82	0.91	--	--
AT1G04445.1	0.95	0.53	0	0.63	1.03	0.85	1.03	0.3	--	--
AT3G49730.1	1.28	0.86	1.99	0.37	1.24	0.92	0.81	0.53	--	--
AT1G09510.1	0.55	0.13	0.83	0	0.25	0.47	0.25	0.25	--	--
AT3G63290.1	1.33	0.91	0.39	0.55	0.29	0.87	0.74	0.38	--	--
AT1G59560.1	1.32	0.9	0.46	1.08	0.24	1.05	0.91	0.73	--	--
AT3G44790.1	0.55	0.13	0	0	0.25	0.12	0.24	0.09	--	--
AT5G44350.1	1.05	0.63	0	0.36	0.24	0.87	0.62	0.78	--	--
AT4G00080.1	0.62	0.2	0	0	0.36	0.26	0	0.47	--	--
AT5G48280.1	0.42	0	0	0	0.5	0.36	0	0.19	--	--
AT5G40800.1	0.5	0.08	0	0	0.15	0.27	0.29	0.2	--	--
AT2G26720.1	0.62	0.2	0.69	0	0.2	0.49	0.9	0.66	--	--
AT3G21351.1	0.42	0	0	1.2	0	0.25	0.86	0	--	--
AT3G18530.1	0.75	0.33	0	0.61	0	0.16	0.41	0.29	--	--
AT5G40330.1	0.42	0	1.1	0	0	0.17	0.63	0	--	--
AT2G44578.1	0.42	0	0	0	0	0.13	0	0.19	--	--
AT4G39403.1	0.42	0	0	0	0	0	0	0	--	--
AT2G45434.1	0.42	0	0	0	0	0	0	0	--	--
AT4G37320.1	3.97	3.55	3.96	3.93	4	3.68	4.12	3.75	--	--
AT3G17465.1	5.35	4.93	4.95	4.88	5.5	5.08	5.47	5.05	--	--
AT2G39990.1	6.57	6.15	5.07	5.55	5.92	6.24	5.93	5.68	--	--
AT5G57580.1	4.17	3.75	4.17	3.97	4.43	3.88	4.5	4.22	TRUE	--
AT3G49010.1	8.35	7.93	8.49	7.77	8.55	8.1	8.49	7.81	--	--
AT3G53560.1	5.28	4.86	5.02	4.94	5.26	4.99	5.23	4.78	--	--
AT5G14040.1	6.22	5.8	5.63	5.84	6.19	5.83	5.87	5.72	--	--
AT2G15890.1	7.68	7.26	6.6	7.32	7.56	7.5	7.19	7.67	--	--
AT5G47550.1	7.35	6.93	6.51	6.9	7.15	7	6.65	6.88	--	--
AT1G63180.1	7.4	6.98	6.44	6.69	6.76	7.07	6.81	6.88	--	--
AT3G24520.1	6.13	5.71	6.25	5.61	6.8	5.77	6.56	5.66	--	--
AT5G49810.1	3.1	2.68	2.68	2.22	2.89	2.71	2.91	2.44	--	--
AT4G36760.1	5.25	4.83	4.91	4.45	4.99	4.82	5.27	4.89	--	--
AT2G34310.1	5.22	4.8	5.22	4.86	5.01	4.95	5.31	4.82	--	--
AT3G14730.1	1.88	1.46	0.83	1.41	1.39	1.34	1.45	1.46	--	--
AT5G51770.1	4.87	4.45	5.2	4.36	5.2	4.34	5.14	4.41	--	--
AT3G53890.1	6.54	6.12	5.63	5.66	6.12	6.06	5.83	6.02	--	--
AT4G31790.1	3.73	3.31	1.49	3.17	3.31	3.57	3.58	3.23	--	--
AT5G54600.1	5.72	5.3	6.3	5.48	6.08	5.48	6	5.32	--	--
AT3G18680.1	4.84	4.42	4.65	4.21	4.88	4.53	4.68	4.45	--	--
AT4G12300.1	4.26	3.84	2.83	3.39	4.42	3.77	4.17	3.92	--	--
AT5G10370.1	3.1	2.68	2.98	2.47	2.65	2.65	2.79	2.7	TRUE	--
AT1G26270.1	6.04	5.62	5.59	5.5	5.8	5.59	5.83	5.75	--	--
AT3G23560.1	5.82	5.4	4.86	4.99	4.89	5.36	5.03	5.24	--	--
AT1G43620.1	3.24	2.82	2.99	2.43	2.94	3	3.16	3.1	--	TRUE
AT3G52240.1	4.46	4.04	4.05	3.62	4.11	4.13	4.21	3.93	--	--
AT5G35160.2	5.47	5.05	4.41	4.96	4.76	4.9	4.68	5.01	--	--
AT2G06040.1	3.95	3.53	3.05	3.18	3.39	3.59	3.34	3.5	--	--
AT1G77360.1	2.98	2.56	2.14	2.4	2.64	2.6	2.78	2.24	--	--
[truncated: 22,036 more rows]

## Sheet: Data 1B
gene	Gene Name	KCl	KNO3	KClnlp8vsCol	KNO3nlp8vsCol
AT5G20010	RAN-1	-6.635	-6.395	TRUE	TRUE
AT1G77760	NIA1	-3.85	-4.57	TRUE	TRUE
AT2G29090	CYP707A2	-3.05	-4.31	TRUE	TRUE
AT5G65310	HB5	-3.975	-3.875	TRUE	TRUE
AT2G15620	NIR1	-3.19	-3.635	TRUE	TRUE
AT1G30510	RFNR2	-2.865	-3.28	TRUE	TRUE
AT1G22500	ATL15	-3.28	-3.27	TRUE	TRUE
AT2G41750	--	-2.625	-3.27	TRUE	TRUE
AT2G40610	EXP8	-2.87	-2.92	TRUE	TRUE
AT2G27510	FD3	-2.72	-2.91	TRUE	TRUE
AT5G59340	WOX2	-1.73	-2.745	TRUE	TRUE
AT1G53480	MRD1	-3.05	-2.645	TRUE	TRUE
AT2G39980	--	-2.465	-2.64	TRUE	TRUE
AT4G11140	CRF1	-2.525	-2.47	TRUE	TRUE
AT1G25422	--	-1.215	-2.445	TRUE	TRUE
AT3G60750	--	-2.07	-2.37	TRUE	TRUE
AT5G65140	TPPJ	-1.35	-2.36	TRUE	TRUE
AT5G62720	--	-1.785	-2.345	TRUE	TRUE
AT4G26970	ACO2	-2.09	-2.315	TRUE	TRUE
AT4G30190	HA2	-2.005	-2.315	TRUE	TRUE
AT2G16060	HB1	-2.565	-2.19	TRUE	TRUE
AT2G40220	ABI4	-1.56	-2.175	TRUE	TRUE
AT4G36670	PLT6	-2.395	-2.025	TRUE	TRUE
AT2G43580	--	-1.775	-1.97	TRUE	TRUE
AT1G23310	GGT1	-1.67	-1.935	TRUE	TRUE
AT1G03230	--	-1.215	-1.85	TRUE	TRUE
AT5G53260	--	-1.865	-1.785	TRUE	TRUE
AT2G20180	PIL5	-1.73	-1.74	TRUE	TRUE
AT4G35770	SEN1	-1.135	-1.74	TRUE	TRUE
AT5G41670	--	-1.355	-1.685	TRUE	TRUE
AT1G76500	SOB3	-2.025	-1.635	TRUE	TRUE
AT4G14890	FdC1	-1.67	-1.56	TRUE	TRUE
AT4G15380	CYP705A4	-1.615	-1.53	TRUE	TRUE
AT4G18650	--	-1.37	-1.53	TRUE	TRUE
AT1G78080	RAP2.4	-1.01	-1.5	TRUE	TRUE
AT2G25900	ATCTH	-1.185	-1.48	TRUE	TRUE
AT3G52960	--	-1.265	-1.46	TRUE	TRUE
AT2G26250	KCS10	-1.115	-1.405	TRUE	TRUE
AT3G15357	--	-1.2	-1.335	TRUE	TRUE
AT2G41550	--	-1.09	-1.335	TRUE	TRUE
AT1G69870	NRT1.7	-1.08	-1.28	TRUE	TRUE
AT1G78830	--	-1.015	-1.28	TRUE	TRUE
AT2G36970	--	-1.345	-1.275	TRUE	TRUE
AT4G15390	--	-1.36	-1.27	TRUE	TRUE
AT2G37190	--	-1.08	-1.19	TRUE	TRUE
AT3G14415	GOX2	-1.355	-1.165	TRUE	TRUE
AT4G24150	GRF8	-1.065	-1.13	TRUE	TRUE
AT5G57710	SMAX1	-1.035	-1.13	TRUE	TRUE
AT4G35090	CAT2	-1.08	-1.1	TRUE	TRUE
AT2G38230	PDX1.1	-1.13	-1.065	TRUE	TRUE
AT2G31141	--	-1.145	-1.06	TRUE	TRUE
AT4G25200	HSP23.6-MITO	-1.385	-1.055	TRUE	TRUE
AT2G39140	SVR1	-1.12	-1.05	TRUE	TRUE
AT1G04410	c-NAD-MDH1	-1.395	-1.03	TRUE	TRUE
AT2G31670	--	-1.125	-1.005	TRUE	TRUE
AT5G64230	--	1.63	1	TRUE	TRUE
AT4G16660	--	1.355	1.005	TRUE	TRUE
AT3G23605	--	1.245	1.01	TRUE	TRUE
AT5G23575	--	1.15	1.025	TRUE	TRUE
AT3G27220	--	1.105	1.035	TRUE	TRUE
AT1G77450	NAC032	1.13	1.055	TRUE	TRUE
AT5G45830	DOG1	1.245	1.055	TRUE	TRUE
AT5G61820	--	1.005	1.06	TRUE	TRUE
AT1G54050	--	1.045	1.075	TRUE	TRUE
AT2G16500	ADC1	1.25	1.075	TRUE	TRUE
AT3G09440	--	1.47	1.075	TRUE	TRUE
AT5G24530	DMR6	1.16	1.08	TRUE	TRUE
AT4G04610	APR	1.395	1.08	TRUE	TRUE
AT2G03730	ACR5	1.175	1.09	TRUE	TRUE
AT5G42020	BIP	1.88	1.095	TRUE	TRUE
AT1G14960	--	1.315	1.1	TRUE	TRUE
AT3G07090	--	1.245	1.12	TRUE	TRUE
AT1G17170	GSTU24	1.43	1.12	TRUE	TRUE
AT2G34340	--	1.03	1.125	TRUE	TRUE
AT4G21990	PRH26	1.485	1.13	TRUE	TRUE
AT5G19140	AILP1	1.235	1.135	TRUE	TRUE
AT4G25670	--	1.305	1.135	TRUE	TRUE
AT3G06420	ATG8H	1.055	1.145	TRUE	TRUE
AT5G43450	--	1.48	1.145	TRUE	TRUE
AT1G63440	HMA5	1.255	1.155	TRUE	TRUE
AT3G54140	PTR1	1.055	1.16	TRUE	TRUE
AT2G23810	TET8	1.08	1.17	TRUE	TRUE
AT1G07400	--	1.39	1.185	TRUE	TRUE
AT4G37370	CYP81D8	1.035	1.19	TRUE	TRUE
AT2G29460	GSTU4	1.245	1.19	TRUE	TRUE
AT4G02890	UBQ14	1.26	1.205	TRUE	TRUE
AT3G53990	--	1.065	1.22	TRUE	TRUE
AT4G02940	--	1.435	1.22	TRUE	TRUE
AT2G15490	UGT73B4	1.66	1.23	TRUE	TRUE
AT2G24500	FZF	1.28	1.24	TRUE	TRUE
AT3G12510	--	1.255	1.245	TRUE	TRUE
AT3G09560	PAH1	1.185	1.265	TRUE	TRUE
AT5G65050	AGL31	1.385	1.265	TRUE	TRUE
AT1G66500	--	1.455	1.265	TRUE	TRUE
AT5G59820	ZAT12	1.72	1.265	TRUE	TRUE
AT1G79610	NHX6	1.225	1.27	TRUE	TRUE
AT1G71695	--	1.32	1.27	TRUE	TRUE
AT3G08970	TMS1	1.395	1.275	TRUE	TRUE
AT3G51980	--	1.53	1.275	TRUE	TRUE
AT2G41260	ATM17	1.35	1.3	TRUE	TRUE
AT5G64240	MC3	1.535	1.315	TRUE	TRUE
AT1G02310	MAN1	1.125	1.325	TRUE	TRUE
AT1G76680	OPR1	1.535	1.325	TRUE	TRUE
AT3G02480	--	1.85	1.325	TRUE	TRUE
AT2G43820	UGT74F2	1.54	1.335	TRUE	TRUE
AT4G30600	--	1.21	1.35	TRUE	TRUE
AT3G61680	--	1.12	1.37	TRUE	TRUE
AT5G13700	PAO1	1.16	1.4	TRUE	TRUE
AT4G29520	--	1.91	1.41	TRUE	TRUE
AT3G08700	UBC12	1.34	1.415	TRUE	TRUE
AT1G66580	SAG24	1.465	1.445	TRUE	TRUE
AT2G38470	WRKY33	1.905	1.445	TRUE	TRUE
AT1G19020	--	2.04	1.45	TRUE	TRUE
AT4G24160	--	1.165	1.455	TRUE	TRUE
AT2G38870	--	1.56	1.495	TRUE	TRUE
AT5G64250	--	1.52	1.52	TRUE	TRUE
AT1G20100	--	1.585	1.52	TRUE	TRUE
AT2G43120	--	1.915	1.525	TRUE	TRUE
AT4G20860	--	1.545	1.545	TRUE	TRUE
AT4G01870	--	1.955	1.545	TRUE	TRUE
AT5G63790	NAC102	1.365	1.55	TRUE	TRUE
AT2G26150	HSFA2	1.96	1.565	TRUE	TRUE
AT2G43570	CHI	1.85	1.58	TRUE	TRUE
AT4G21980	ATG8A	1.405	1.59	TRUE	TRUE
AT1G59870	ABCG36	1.685	1.6	TRUE	TRUE
AT5G03240	UBQ3	1.705	1.61	TRUE	TRUE
AT1G29355	--	1.455	1.615	TRUE	TRUE
AT1G75170	--	1.485	1.625	TRUE	TRUE
AT4G19810	ChiC	1.99	1.64	TRUE	TRUE
AT4G08555	--	2.02	1.65	TRUE	TRUE
AT5G62520	SRO5	1.47	1.655	TRUE	TRUE
AT3G21700	SGP2	1.275	1.66	TRUE	TRUE
AT3G27880	--	1.555	1.665	TRUE	TRUE
AT1G55920	SERAT2;1	1.8	1.665	TRUE	TRUE
AT3G50350	--	1.58	1.67	TRUE	TRUE
AT5G02020	SIS	1.72	1.685	TRUE	TRUE
AT4G22590	TPPG	1.62	1.69	TRUE	TRUE
AT3G13310	--	2.02	1.7	TRUE	TRUE
AT1G75860	--	1.615	1.715	TRUE	TRUE
AT5G46350	WRKY8	1.61	1.73	TRUE	TRUE
AT1G12200	FMO	1.635	1.74	TRUE	TRUE
AT1G14870	PCR2	1.095	1.76	TRUE	TRUE
AT3G09350	Fes1A	2.155	1.8	TRUE	TRUE
AT1G71697	CK1	1.92	1.82	TRUE	TRUE
AT4G32940	GAMMAVPE	1.385	1.825	TRUE	TRUE
AT1G60750	--	2.06	1.84	TRUE	TRUE
AT2G24180	CYP71B6	2.1	1.85	TRUE	TRUE
AT2G40711	--	1.745	1.865	TRUE	TRUE
AT4G34630	--	2.335	1.905	TRUE	TRUE
AT3G27060	TSO2	1.66	1.925	TRUE	TRUE
AT3G07390	AIR12	2.135	1.93	TRUE	TRUE
AT3G44190	--	1.72	1.94	TRUE	TRUE
AT4G01070	UGT72B1	2.44	2.085	TRUE	TRUE
AT1G62180	2002-04-01	2.055	2.115	TRUE	TRUE
AT4G24000	CSLG2	1.835	2.145	TRUE	TRUE
AT5G59530	--	2.105	2.28	TRUE	TRUE
AT2G38530	LTP2	2.44	2.315	TRUE	TRUE
AT2G43000	NAC042	2.945	2.35	TRUE	TRUE
AT5G13180	NAC083	3.175	2.49	TRUE	TRUE
AT4G18170	WRKY28	2.535	2.52	TRUE	TRUE
AT2G43590	--	2.75	2.57	TRUE	TRUE
AT1G30700	--	2.86	2.615	TRUE	TRUE
AT2G18690	--	2.865	2.63	TRUE	TRUE
AT1G69930	GSTU11	2.905	2.685	TRUE	TRUE
AT5G22140	--	2.515	2.85	TRUE	TRUE
AT5G25930	--	2.81	2.895	TRUE	TRUE
AT2G43510	TI1	3.725	3.225	TRUE	TRUE
AT1G65510	--	3.07	3.39	TRUE	TRUE
AT1G02930	GST1	4.88	5.165	TRUE	TRUE
AT1G65970	TPX2	4.95	5.37	TRUE	TRUE
