# Supplementary material for: NIN-like protein 8 is a master regulator of nitrate-promoted seed germination in Arabidopsis
Source: Nat Commun. 2016 Oct 12;7:13179. doi: 10.1038/ncomms13179 (PMC5064020; doi:10.1038/ncomms13179)
Supplement: Supplementary Data 2 — Primers used in this study. [file ncomms13179-s3.xlsx]

## Sheet: Data 2A
Supplementary Data 2A. Primer for making near isogenic lines. The positions, sequences, and restriction enzymes forf genetic markers to distinguish Col and Cvi genomes are shown. "-" in the Enzyme columns indicates no enzymes are required. a;Information is available from http://www.arabidopsis.org/servlets/Search?action=new_search&type=marker. b; polymorphism can be seen without restriction diges…
Chr	Marker	Chromosomal Position (bp)	Enzyme	PCR Product (bp)	Primer name	Primer sequence	cut
1	IH_0.2	211860	HindIII	941	IH_0.2_F	gttcacccttactggatattgatct	Col
					IH_0.2_R	tatgctcacggagatgaccaa
1	IH_2.1	2072864	HindIII	918	IH_2.1_F	gatgagaatatgccaaagcttacc	Col
					IH_2.1_R	ggcctgtctgattacaccgac
1	nga63	3224283	-	111 (Col)	nga63_F	a	-
				90 (Cvi)	nga63_R	a
1	IE_6.5	6491093	EcoRI	999	IE_6.5_F	aaagaggtatctccatctctttt	Cvi
					IE_6.5_R	gccaagctatgcagaaagac
1	IE_8.9	8898728	EcoRI	961	IE_8.9_F	cccaatgaaatcttcttccatc	Col
					IE_8.9_R	ggaaaatgtaaaccccaaacaca
1	IH_11.0	11029735	HindIII	944	IH_11.0_F	ggaaataattcgtttataaatgtattgg	Col
					IH_11.0_R	gaattacgaagatatcagtttgtca
1	IE_13.8	13765118	EcoRI	975	IE_13.8_F	tcgtatattacgattggacgtg	Col
					IE_13.8_R	ctttccagtagccaagcattc
1	IE_17.7	17652035	EcoRI	1000	IE_17.7_F	gaagaatgcggcgttgagta	Col
					IE_17.7_R	atagttgaataactgatactacgact
1	nga280	20873698	-	105 (Col)	nga280_F	a	-
				85 (Cvi)	nga280_R	a
1	IZ_22.6	22616290	-	978	IZ_22.6_F	gagttgctctcagatcttccat	b
					IZ_22.6_R	aggttggttcgagctctctc
1	IZ_24.0	24028084	-	848	IZ_24.0_F	gtaggacgggtttgagtcgata	c
					IZ_24.0_R	ccttatgatgaactactttcattattcc
1	IZ_25.6	25611927	-	931	IZ_25.6_F	tgaactcttctccgaaggcaa	c
					IZ_25.6_R	ggtaactaacccttaaaaatccttacca
1	IH_30.3	30315048	HindIII	933	IH_30.3_F	tggaggatcaggaaacgaagcg	Col
					IH_30.3_R	atgctcagcagcagctttct
2	LUGSSLP41	1830622	-	200 (Col)	SSLP41_F	a	-
				157 (Cvi)	SSLP41_R	a
2	PHYB	8139631	XhoI	~1100	PHYB_F	a	970+100 (Col)
					PHYB_R	a	700 +400 (Cvi)
2	IIE_8.8	8767313	EcoRI	998	IIE_8.8_F	tagctggaaccttgaattcgt	Col
					IIE_8.8_R	ctttaactgcatccgcagtac
2	LUGSSLP659	11944392	-	166 (Col)	SSLP659_F	a	-
				125 (Cvi)	SSLP659_R	a
2	IIH_14.4	14387625	HindIII	995	II_H_14.4_F	cctattgataatgatgctctaaggta	Col
					II_H_14.4_R	gaccgccttgatgctttcaa
2	nga168	16291841	-	150 (Col)	nga168_F	a	-
				130 (Cvi)	nga168_R	a
2	IIE_16.6	16613065	EcoRI	993	IIE_16.6_F	tgttcactttcggacacgtga	Cvi
					IIE_16.6_R	caactgaaggatacaatggcaaa
2	IIE_17.2	17229800	EcoRI	990	IIE_17.2_F	tctgatggttttctttctctgc	Cvi
					IIE_17.2_R	aattcagagaaaagctggctca
2	IIE_17.7	17689141	EcoRI	995	IIE_17.7_F	cttcttcaatctttgacttcaccc	Col
					IIE_17.7_R	caggttcctttacctctatccg
2	NLP8	18062715
3	IIIE_0.5	5025558	EcoRI	975	IIE_5.0_F	caagtttaatcaaagtctccttatctc	Col
					IIE_5.0_R	tttggtcaagtgggaggaacca
3	IIIE_1.6	1586717	EcoRI	1000	IIIE_1.6_F	acattctctagtaactttgtgtagcc	Col
					IIIE_1.6_R	tgactacaaaactagttgtcccgg
3	LUGSSPL467	4543293	-	183 (Col)	LUGSSPL467_F	a
				156 (Cvi)	LUGSSPL467_R	a
3	T32C9	8459489	DdeI	~1000	T32C9_F	a
					T32C9_R	a
3	g4711	8979861	HindIII	~1500	g4711_F	a	Cvi
					g4711_R	a
3	CIW11	9774308	-	179 (Col)	CIW11_F	a	-
				240 (Cvi)	CIW11_R	a
3	LUGSSLP08	12557735	-	179 (Col)	LUGSSLP08_F	a	-
				135 (Cvi)	LUGSSLP08_R	a
3	IIIZ_15.4	15405021	-	1000	III_H_15.4_F	taccaataccaggataaggctcag	b
					III_H_15.4_R	ccggtacatctgcccaggtc
3	IIIZ_16.0	16049204	-	998	IIIZ_16.0_F	aagtcttggatagcattctctg	c
					IIIZ_16.0_R	tccatctaggatcttgctcca
3	IIIH_17.1	17159048	HindIII	1000	III_H_17.2_F	ggaagtgttgttggtatgtcaaaag	Col
					III_H_17.2_R	tcacactcattgcatctcttatga
3	IIIH_18.7	18715021	HindIII	1000	III_H_18.7_F	ttcctagggaagtcaatgggatg	Col
					III_H_18.7_R	atcaaactcacatagcttgtcgtt
3	TSA1	20223728	AluI	~380	TSA1_F	a	Col
					TSA1_R	a
3	IIIH_21.3	21258704	HindIII	993	III_H_21.3_F	accactccggagagcgtgat	Cvi
					III_H_21.3_R	gctcaaattcagatctagataacaacc
3	IIIH_22.5	22479209	HindIII	999	III_H_22.5_F	acgcttcaatgtaagatgagctc	Cvi
					III_H_22.5_R	gtgagcagaagtactcttgataagtt
4	JV30/31	89505	-	195 (Col)	JV30/31_F	a	-
				165 (Cvi)	JV30/31_R	a
4	IVZ_3.5	3527247	-	923	IVZ_3.5_F	tgaaattgaggacctgaaagcc	c
					IVZ_3.5_R	gaacaaggtacaaatgatgaggc
4	IVZ_5.0	5005913	-	971	IVE_5.0_F	caaactgagaaggctcaatcgc	c
					IVE_5.0_R	cgagaaagtaaaattattgccttaatgg
4	CIW6	7892624	-	155 (Col)	CIW6_F	a
				128 (Cvi)	CIW6_R	a
4	IVE_10.6	10620517	EcoRI	999	IV_10.6_F	tgcttattcttgcgtgacattt	Cvi
					IV_10.6_R	actaaaaatttccagcctggata
4	IVE_13.3	13251266	EcoRI	960	IV_13.3_F	tgtcaaaagaaaggtctagagc	Cvi
					IV_13.3_R	AATCATATGTTAAAAGACCACACAC
4	IVE_15.6	15640565	EcoRI	996	IV_15.6_F	tacaagaacatgttgcacgct	Cvi
					IV_15.6_R	ttgtggacgccaatcccaatg
4	IVE_18.1	18143075	EcoRI	940	IV_18.1_F	gtaatggaccgccatattgaatg	Cvi
					VE_18.1_R	aatggcgtacaatgtagtgtcaat
5	MHF15-3ME	1912831	-	210 (Col)	MHF15-3ME_F	a
				190 (Cvi)	MHF15-3ME_R	a
5	MOJ9-2ME	2190015	-	250 (Col)	MOJ9-2ME_F	a	-
				220 (Cvi)	MOJ9-2ME_R	a
5	VZ_4.2	4198614	-	877	VZ_4.2_F	cggagaggctgtcaaagaga	c
					VZ_4.2_R	ctatcgaaactcaagtcttctatacg
5	LUGSSLP02	6612463	-	156 (Col)	LUGSSLP02_F	a
				137 (Cvi)	LUGSSLP02_R	a
5	VH_7.9	7949675	HindIII	842	V_H_7.9_F	gatgatactggctagttccgga	Col
					V_H_7.9_R	cttcttcttctttctcagtgatcaa
5	nga76	10418610	-	220 (Col)	nga76_F	a
				300 (Cvi)	nga76_R	a
5	VE13.0	13044150	EcoRI	985	VE_13.0_F	tctcgaaatcgcttcttgca	Cvi
					VE_13.0_R	gaattcttcatcttaaattgttcttaatg
5	PHYC	14007897	-	207 (Col)	PHYC_F	a	-
				222 (Cvi)	PHYC_R	a
5	VE_18.1	18075614	EcoRI	831	VE_18.1_F	cttgaaaattaagacagaaggtatccc	Col
					VE_18.1_R	aatggcgtacaatgtagtgtcaat
5	VE_19.0	19031162	EcoRI	994	VE_19.0_F	attactccacgtggcaagacg	Col
					VE_19.0_R	gagttgaaaggtatgaaattgaaattagg
5	VE_20.2	20220054	EcoRI	925	VE_20.2_F	agcattctcattggagcagtagtt	Cvi
					VE_20.2_R	tgacatgagttttctcagggtctcc
5	VE_21.0	21002742	EcoRI	989	VE_21.0_F	tttaattctctgagcaagcgagt	Col
					VE_21.0_R	gacgaaaaagccctttaatttgatttcc
5	VE_22.2	22242765	EcoRI	1000	VE_22.2_F	gctttattgcggttggatgtgttt	Cvi
					VE_22.2_R	ccatttccaaagctcctctaatga
5	CER456385	23882271	-	210 (Col)	CER456385_F	a	-
				130 (Cvi)	CER456385_R	a
5	EG7F2	24626811	XbaI	~1200			Cvi

## Sheet: Data 2B
Supplemenrary Data 2B. Primers used in this study.
Purpose	allele/construct/target	Forward	Reverse
genotyping	nlp8-1	GCGGTTATTTCATTCTCCCAC	TTCTGAAGACGTTGTCTGCG
	nlp8-2	TTGCTACGTTGTGGGATCTTC	GCTGGCGATAGTAATACACGC
	nlp8-3	CTGGATTTCGGAGTAGTGATATG	AGATGAGCTTCCACGCAGAAC
	nlp8-4	CTGGATTTCGGAGTAGTGATATG	AGATGAGCTTCCACGCAGAAC
	nlp8-5	GCGGTTATTTCATTCTCCCAC	TTCTGAAGACGTTGTCTGCG
	nlp9-1	CCGTGGTTCGATTGCAATTCCTG	GAACTTCCCAGCAAAACTGC
	nlp9-2	CTCCCACAGGCTACTGTATCCG	GGTGCCTGTTCCGAGGTAAC
	chl1-5	ATTTAGGCAATGCAACTGCG	GTTTACCCTTCATCGAACCTTCC
construct	35S::NLP8-GFP	ggggacaagtttgtacaaaaaagcaggcttcATGGAAAACCCTTTTGCTTCTAGAG	ggggaccactttgtacaagaaagctgggtgTAAGCCTGTTCCAAGATAACCATTAC
	35S::CYP707A2	cacccctcaatacttcaagcaaaagtcac	aaggggccaaattggaggccaatttt
	A2-GUS	ggggacaagtttgtacaaaaaagcaggctAGAATTCATCTTTCAGTGCTTGCCTACTC	ggggaccactttgtacaagaaagctgggtTATTCCGAGTGATTTAAGTGAATTATTGTTATATGTATG
	d1-GUS	ggggacaagtttgtacaaaaaagcaggcttcTCATTATGCGATCACCGACCAAAG	ggggaccactttgtacaagaaagctgggtTATTCCGAGTGATTTAAGTGAATTATTGTTATATGTATG
	d2-GUS	ggggacaagtttgtacaaaaaagcaggcttcATAACTGAGGAGTTCCAGCGAAGC	ggggaccactttgtacaagaaagctgggtTATTCCGAGTGATTTAAGTGAATTATTGTTATATGTATG
	d3-GUS	ggggacaagtttgtacaaaaaagcaggcttcCACCACAACGAACGACCATATACG	ggggaccactttgtacaagaaagctgggtTATTCCGAGTGATTTAAGTGAATTATTGTTATATGTATG
	d4-GUS	ggggacaagtttgtacaaaaaagcaggcttcAAACACCACTCACCACTGAATTTACAC	ggggaccactttgtacaagaaagctgggtTATTCCGAGTGATTTAAGTGAATTATTGTTATATGTATG
	pET32aNLP8	TTGTATTTCCAGAGCAGAAGCATGTTTTCGGGTATGTCC	CAAGCTTCGTCATCAAGACGACAGACCCTTTTGGGTATC
	NLP8N	ggggacaagtttgtacaaaaaagcaggcttcATGGAAAACCCTTTTGCTTCTAGAG	CCTGGCCGTTAACGCTTTCATTTTGCTCACATCCTGCTCCAAAG
	LexA_DB	CTTTGGAGCAGGATGTGAGCAAAATGAAAGCGTTAACGGCCAGG	ggggaccactttgtacaagaaagctgggtgCGGTTCACCGGCAGCCA
	NLP8N-LexA_DB	ggggacaagtttgtacaaaaaagcaggcttcATGGAAAACCCTTTTGCTTCTAGAG	ggggaccactttgtacaagaaagctgggtgCGGTTCACCGGCAGCCA
	LexAOP-35Smini	ggggacaagtttgtacaaaaaagcaggcttcACAGCTTGCATGCCAGCTTG	ggggaccactttgtacaagaaagctgggtGTCGACTAGCTTCAGCGTGTCC
ChIP-qPCR	fragment #1	TCATTATGCGATCACCGACCAAAG	TCACACTTCAACGTTTCCTCTTCC
	fragment #2	ACTGAGGAGTTCCAGCGAAGC	GCGTAGTGGATAAGTTGGAGAAGG
	fragment #3	CCACAACGAACGACCATATACG	ACTTCATCATATCTTGGACCTTGG
	fragment #4	CACCACTCACCACTGAATTTACAC	GGTTATCGTTTGCTATCCTTTGTTG
	fragment #5	TTGTGTTTATTGGACCAAAGAACCG	TTAGAATTTTGCCGCCAACGAATAG
	fragment #6	GGACAAAGAGGAGCCCACTACG	TCGAGAGGCATGGAGTTGTAACC
	fragment #7	GGAAGTGATTGGAGATGAAGAAGG	CTTAGGCTTAAATCGGGGTTACTC
qPCR	NLP1	CCAGGTCACCATCATCTTCTTGC	ACACCGCATCAGCATCCTCAG
	NLP2	TCACAGAGCCGCACGATCAAG	ATAACGAGGGACCAAGACCGATG
	NLP3	GACGGGATGAAAGTGAAGGCTATG	TCTGTGAGACGAGAGTGTGGAAG
	NLP4	TGGGAGATTGGGAAGCGGTTTAG	TGGTATGACTCGGTGTAGTTCTGC
	NLP5	GGTTGAAGGTGTTTCGGGTCATC	GCAGGTGGTGAATGTGAATAGGAC
	NLP6	CAGAGTCGGTAAGCATTACGGAAC	AGCATCGCATGAGACGGAGAC
	NLP7	TACGGTTCAGAATATCCTCGGGTTC	AGCCTCTTAGCCACTTCATCCTTC
	NLP8	CTCGGTGAAGTTTCTCGTTCGTG	ACCATTACTGCCACCAGAACTACC
	NLP9	TCTGGTCCGTGATATACCGAACAC	CATTGCTGCCTGCGGAACTTC
	CYP707A2	AAATGGAGTGCACTCATGTC	CCTTCTTCATCTCCAATCAC
	NIA2	AGTACGGTAAATTCTGGTGCTGGTG	CCCTATCTCTCCTCTATGAGGCTTG
	At1g13320	TAACGTGGCCAAAATGATGC	GTTCTCCACAACCGCTTGGT
	At5g49640	ACTAGAGCCAAGTCACACCATAGC	TTCTTCTCTTGCGAGGAGGTTACC
	At5g24352	GCGTTGTTCAACTAGGATCTACTC	TTATTTGTTTTGTCTCAGGGCTTG
	RPL16A/At2g42740	ATGTAACCGTCAGAGGTGAGAAGG	ATACCAAAACCGAAGCAACCAGTG
	HYH/AT3g17609	GCCTCAAGAGATTATTGAGGA	CTCTTGATTCCAAATCACTCAC
	PIL5	TGAATCCCGTAGCGAGGAAACAA	TTCCACATCCCATTGACATCATCTG
	GST1	GAGCCTTTCATCCTTCGCAACC	CGCCATGTCCTTGCCAGTTG
	TPX2	GACCGTCTCCGTTCACTCTATCG	TCCAGGCACATGGCTCATACTG
	RAN-1	CTGGGACACTGCTGGACAAGAG	TCACGGTGCCATGTCGGAAC
	A2-GUS	CACTCGGAATACCCAGCTTTCTTG	ATCCAGACTGAATGCCCACAGG
